# Supplementary material for: Six Tissue Transcriptomics Reveals Specific Immune Suppression in Spleen by Dietary Polyunsaturated Fatty Acids
Source: PLoS One. 2016 May 11;11(5):e0155099. doi: 10.1371/journal.pone.0155099 (PMC4864434; doi:10.1371/journal.pone.0155099)
Supplement: S1 Table — (XLSX) [file pone.0155099.s003.xlsx]

## Sheet: HFD-P vs LFD
Name	Genes (tot)	Genes (up)	Genes (down)	p adj (dist.dir.up)	p adj (mix.dir.up)	p adj (non-dir.)	p adj (mix.dir.dn)	p adj (dist.dir.dn)
immune response	142	49	93	1	0.99381	0	0	0
defense response to virus	61	15	46	1	0.18777	0	0	0
innate immune response	173	44	129	1	0.36691	0	0	0
T cell receptor signaling pathway	31	4	27	1	1	0	0	0
positive regulation of T cell proliferation	45	10	35	1	0.32434	0	0	0
T cell activation	32	7	25	1	1	0	0	0
positive regulation of erythrocyte differentiation	19	12	7	0	0	0	0.74974	1
T cell differentiation	57	7	50	1	1	0	0	0
positive regulation of immune response	10	2	8	1	0.0086732	0	0.043298	0.3026
positive regulation of interferon-gamma-mediated signaling pathway	22	1	21	1	1	0	0	0
positive regulation of type I interferon-mediated signaling pathway	22	0	22	1	NA	0	0	0
negative regulation of type I interferon-mediated signaling pathway	19	0	19	1	NA	0	0	0
erythrocyte differentiation	43	19	24	0.020675	0	0.0019651	0.67881	1
positive regulation of alpha-beta T cell proliferation	12	3	9	1	0.22064	0.0019651	0	0.020158
positive regulation of natural killer cell mediated cytotoxicity	15	0	15	1	NA	0.0019651	0.0062615	0
negative thymic T cell selection	12	1	11	1	1	0.0037494	0	0
T cell costimulation	14	3	11	1	0.74659	0.0053185	0.0034638	0
hemopoiesis	73	33	40	0.0038833	0	0.0067958	0.90942	1
B cell homeostasis	18	5	13	1	0.82148	0.0067958	0.0034638	0.0088162
embryonic hemopoiesis	19	6	13	0.24322	0	0.0079951	0.65934	1
cellular response to interferon-gamma	15	2	13	1	1	0.0087375	0.0034638	0
lymph node development	24	4	20	1	0.89471	0.0097581	0	0
positive regulation of T cell differentiation	13	3	10	1	1	0.010965	0	0
positive regulation of neutrophil chemotaxis	18	3	15	1	0.91767	0.010965	0.0062615	0
T cell proliferation	21	7	14	1	0.14617	0.012944	0.13938	0.74386
positive regulation of T cell mediated cytotoxicity	17	3	14	1	0.24876	0.01891	0.080716	0.13182
B cell differentiation	39	11	28	1	0.75488	0.033456	0.025705	0.03262
macrophage differentiation	11	2	9	1	0.46471	0.04431	0.075881	0.14615
negative regulation of B cell proliferation	15	4	11	1	0.45813	0.047262	0.096378	0.23904
monocyte differentiation	12	1	11	1	0.21895	0.050462	0.17279	0.15071
leukocyte migration	18	4	14	1	0.20827	0.050802	0.21104	0.43511
positive regulation of B cell proliferation	37	7	30	1	1	0.054656	0.014365	0
positive regulation of T cell activation	17	6	11	1	0.99152	0.05523	0.0062615	0.0024343
antigen processing and presentation of exogenous peptide antigen via MHC class II	13	2	11	1	0.30461	0.065727	0.1745	0.19045
erythrocyte development	25	15	10	0.0038833	0.030838	0.065727	0.88715	1
T cell homeostasis	20	5	15	1	0.33126	0.065883	0.21164	0.40317
positive thymic T cell selection	10	2	8	1	1	0.068549	0.042013	0.0024343
positive regulation of macrophage activation	11	6	5	0.95619	0.29843	0.073999	0.27539	1
B cell proliferation	14	2	12	1	0.81413	0.073999	0.064506	0.00466
negative regulation of T cell receptor signaling pathway	12	2	10	1	0.82931	0.073999	0.034168	0.0088162
negative regulation of T cell activation	14	4	10	1	1	0.080081	0.0085684	0
B cell activation	27	4	23	1	0.97411	0.1136	0.067951	0.0024343
B cell receptor signaling pathway	27	3	24	1	0.97411	0.11758	0.067713	0.0024343
positive regulation of leukocyte migration	16	8	8	0.69744	0.24876	0.12418	0.56028	1
antigen processing and presentation of peptide antigen via MHC class I	12	2	10	1	1	0.12631	0.067951	0.011934
isotype switching	14	6	8	1	0.67352	0.14353	0.16997	0.48498
leukocyte chemotaxis	11	4	7	0.79162	0.13292	0.14419	0.63959	1
negative regulation of myeloid cell differentiation	16	10	6	0.091929	0.14213	0.1506	0.82348	1
antigen processing and presentation	24	4	20	1	1	0.1506	0.064506	0
mast cell activation	10	2	8	1	1	0.15591	0.095842	0.027469
myeloid cell differentiation	22	9	13	0.22537	0.067094	0.17408	0.8782	1
negative regulation of T cell proliferation	29	5	24	1	0.79779	0.20784	0.28694	0.089643
humoral immune response	19	1	18	1	1	0.21061	0.23716	0.015351
neutrophil chemotaxis	29	10	19	1	0.61434	0.25109	0.41322	0.62478
spleen development	29	8	21	1	0.19509	0.25214	0.71175	0.94549
regulation of immune response	20	3	17	1	0.50399	0.26275	0.46823	0.28359
erythrocyte maturation	11	9	2	0.034137	0.26106	0.27623	1	1
thymus development	35	19	16	0.73485	0.50248	0.27835	0.6172	1
myeloid dendritic cell differentiation	11	4	7	1	1	0.28943	0.090741	0.071605
positive regulation of osteoclast differentiation	19	8	11	1	0.5365	0.33646	0.62356	0.94549
activation-induced cell death of T cells	15	6	9	0.8454	0.31421	0.34208	0.74674	1
toll-like receptor signaling pathway	11	3	8	1	1	0.35269	0.22282	0.1039
granulocyte differentiation	11	4	7	1	0.62047	0.37092	0.53327	0.78932
negative regulation of osteoclast differentiation	18	7	11	1	1	0.45995	0.17279	0.086045
positive regulation of activated T cell proliferation	18	6	12	1	0.92484	0.46501	0.48299	0.47538
T cell differentiation in thymus	41	16	25	1	0.56258	0.48506	0.76954	0.98513
positive regulation of mast cell degranulation	11	3	8	1	1	0.4864	0.40048	0.20109
positive regulation of B cell differentiation	11	3	8	1	0.61434	0.48878	0.74779	0.90791
regulation of osteoclast differentiation	11	4	7	1	0.66178	0.58131	0.76954	0.94549
osteoclast differentiation	22	8	14	1	0.92802	0.60154	0.61224	0.62478
inflammatory response to antigenic stimulus	11	2	9	1	1	0.60154	0.59706	0.29513
immunoglobulin mediated immune response	11	2	9	1	1	0.6269	0.61567	0.31076
regulation of innate immune response	10	0	10	1	NA	0.66134	0.73654	0.35172
positive regulation of innate immune response	13	5	8	1	0.87418	0.70999	0.78301	0.90696
positive regulation of defense response to virus by host	10	2	8	1	1	0.71452	0.67308	0.41095
erythrocyte homeostasis	14	4	10	1	1	0.73331	0.62356	0.33968
definitive hemopoiesis	13	4	9	0.64211	0.41052	0.73747	0.98161	1
complement activation	11	2	9	1	1	0.84964	0.81607	0.5901
natural killer cell differentiation	13	4	9	1	0.8964	0.87649	0.90942	0.90196
response to interferon-gamma	41	6	35	1	0.91277	0.94338	0.96715	0.59015
V(D)J recombination	32	4	28	1	0.84205	0.98744	1	0.8083
T cell proliferation involved in immune response	11	4	7	1	0.98796	0.99986	0.98501	0.94549
complement activation, classical pathway	24	5	19	1	1	0.99986	0.98207	0.75239
positive regulation of myeloid cell differentiation	30	2	28	1	1	1	1	0.92504

## Sheet: HFD-P vs HFD-S
Name	Genes (tot)	Genes (up)	Genes (down)	p adj (dist.dir.up)	p adj (mix.dir.up)	p adj (non-dir.)	p adj (mix.dir.dn)	p adj (dist.dir.dn)
defense response to virus	61	19	42	1	0.17896	0	0	0.035265
innate immune response	173	26	147	1	0.020381	0	0	0
positive thymic T cell selection	10	0	10	1	NA	0	0.0017538	0
T cell receptor signaling pathway	31	1	30	1	0.64147	0	0	0
positive regulation of T cell proliferation	45	10	35	1	0.33121	0	0	0
T cell costimulation	14	5	9	1	0.52908	0	0	0.063428
T cell activation	32	6	26	1	0.57926	0	0	0
B cell receptor signaling pathway	27	0	27	1	NA	0	0	0
lymph node development	24	1	23	1	0.69131	0	0	0
T cell proliferation	21	6	15	1	0.2558	0	0	0.024553
positive regulation of neutrophil chemotaxis	18	2	16	1	0.72354	0	0.0017538	0
hemopoiesis	73	29	44	1	0	0	0.0032297	0.92874
T cell differentiation	57	6	51	1	0.97302	0	0	0
B cell activation	27	5	22	1	0.73933	0	0	0.0017538
B cell homeostasis	18	4	14	1	0.503	0	0	0.0017538
positive regulation of B cell proliferation	37	5	32	1	0.72095	0	0	0
T cell homeostasis	20	3	17	1	0.19167	0	0.0054824	0.015886
embryonic hemopoiesis	19	5	14	1	0	0	0.071459	0.82007
positive regulation of immune response	10	2	8	1	0.00963	0	0.011326	0.17755
positive regulation of natural killer cell mediated cytotoxicity	15	1	14	1	0.47892	0	0.0017538	0
positive regulation of interferon-gamma-mediated signaling pathway	22	2	20	1	0.96002	0	0	0
positive regulation of type I interferon-mediated signaling pathway	22	2	20	1	0.76898	0	0	0
negative regulation of type I interferon-mediated signaling pathway	19	1	18	1	0.91915	0	0	0
immune response	142	40	102	1	0.91706	0.0012356	0	0
macrophage differentiation	11	1	10	1	0.28981	0.0012356	0.0085842	0.014135
positive regulation of erythrocyte differentiation	19	10	9	0.012876	0	0.0012356	0.27268	1
myeloid cell differentiation	22	8	14	0.73274	0.0069783	0.0012356	0.19906	1
positive regulation of T cell differentiation	13	2	11	1	0.72907	0.0021461	0.0017538	0.0045306
positive regulation of alpha-beta T cell proliferation	12	4	8	1	0.44079	0.0021461	0	0.14298
positive regulation of T cell mediated cytotoxicity	17	3	14	1	0.15697	0.0021461	0.02528	0.10411
regulation of immune response	20	5	15	1	0.59783	0.0021461	0.0017538	0.024553
negative thymic T cell selection	12	0	12	1	NA	0.0037494	0.0077055	0
monocyte differentiation	12	1	11	1	0.26587	0.0037494	0.020158	0.012815
B cell differentiation	39	6	33	1	0.75437	0.0059775	0.011326	0.0017538
antigen processing and presentation of exogenous peptide antigen via MHC class II	13	1	12	1	0.044276	0.0067258	0.032919	0.021747
immunoglobulin mediated immune response	11	0	11	1	NA	0.010332	0.022817	0
antigen processing and presentation	24	3	21	1	0.95709	0.014	0.011326	0
erythrocyte differentiation	43	20	23	0.012876	0	0.01699	0.59582	1
positive regulation of T cell activation	17	6	11	1	0.58181	0.024116	0.020821	0.31103
negative regulation of T cell receptor signaling pathway	12	2	10	1	0.8628	0.028956	0.014918	0.0045306
B cell proliferation	14	3	11	1	0.45418	0.029497	0.061603	0.15474
regulation of innate immune response	10	0	10	1	NA	0.029655	0.053527	0.003198
erythrocyte development	25	11	14	0.0052613	0	0.032397	0.80617	1
positive regulation of activated T cell proliferation	18	4	14	1	0.71491	0.045166	0.058032	0.089106
negative regulation of myeloid cell differentiation	16	6	10	0.8148	0.076878	0.050732	0.38411	1
leukocyte migration	18	5	13	1	0.40209	0.051703	0.11557	0.41554
positive regulation of leukocyte migration	16	5	11	1	0.086423	0.057404	0.35208	0.94548
cellular response to interferon-gamma	15	3	12	1	0.91915	0.061382	0.03453	0.022404
definitive hemopoiesis	13	3	10	1	0.45302	0.070932	0.14143	0.30129
mast cell activation	10	1	9	1	0.96019	0.070987	0.059364	0.015886
humoral immune response	19	4	15	1	0.97815	0.073658	0.022817	0.010037
negative regulation of B cell proliferation	15	3	12	1	0.24945	0.075711	0.27654	0.49496
positive regulation of macrophage activation	11	5	6	0.14967	0.028979	0.080161	0.70484	1
negative regulation of T cell proliferation	29	5	24	1	0.88118	0.085922	0.091201	0.033224
leukocyte chemotaxis	11	5	6	0.89615	0.2558	0.10267	0.34262	1
isotype switching	14	4	10	1	0.61722	0.1214	0.15899	0.39129
spleen development	29	7	22	1	0.34559	0.12539	0.31522	0.50998
positive regulation of defense response to virus by host	10	2	8	1	0.67764	0.12539	0.21187	0.28814
osteoclast differentiation	22	2	20	1	0.51155	0.12569	0.25765	0.088479
positive regulation of osteoclast differentiation	19	5	14	1	0.30218	0.12794	0.34474	0.66
granulocyte differentiation	11	2	9	1	0.49733	0.13628	0.25944	0.34958
positive regulation of B cell differentiation	11	1	10	1	0.34919	0.13769	0.36782	0.32926
thymus development	35	10	25	1	0.28117	0.19827	0.4893	0.82007
negative regulation of T cell activation	14	4	10	1	0.88242	0.20516	0.15279	0.26031
myeloid dendritic cell differentiation	11	3	8	1	1	0.23371	0.078666	0.084612
erythrocyte maturation	11	7	4	0.22213	0.32151	0.23634	0.51614	1
negative regulation of osteoclast differentiation	18	4	14	1	0.96019	0.26342	0.16455	0.093782
antigen processing and presentation of peptide antigen via MHC class I	12	2	10	1	0.96635	0.27963	0.21665	0.10478
toll-like receptor signaling pathway	11	1	10	1	0.94704	0.30987	0.32135	0.11698
regulation of osteoclast differentiation	11	1	10	1	0.28276	0.3667	0.69934	0.61428
complement activation	11	0	11	1	NA	0.38678	0.51614	0.15094
positive regulation of innate immune response	13	4	9	1	0.61376	0.39855	0.55018	0.78211
natural killer cell differentiation	13	1	12	1	1	0.43184	0.47806	0.14066
positive regulation of mast cell degranulation	11	4	7	1	0.89858	0.5076	0.41499	0.6403
inflammatory response to antigenic stimulus	11	2	9	1	1	0.62708	0.53205	0.30696
T cell differentiation in thymus	41	8	33	1	0.61722	0.65212	0.8404	0.63178
complement activation, classical pathway	24	6	18	1	0.97302	0.74721	0.61717	0.40207
neutrophil chemotaxis	29	10	19	1	0.962	0.7559	0.58912	0.6557
activation-induced cell death of T cells	15	4	11	1	0.65133	0.85224	0.95225	0.97365
T cell proliferation involved in immune response	11	0	11	1	NA	0.90176	0.95852	0.58693
response to interferon-gamma	41	7	34	1	0.87293	0.93038	0.97626	0.6557
erythrocyte homeostasis	14	5	9	1	1	0.97083	0.82406	0.70606
V(D)J recombination	32	7	25	1	0.92313	1	1	0.99608
positive regulation of myeloid cell differentiation	30	4	26	1	0.91915	1	1	0.90584

## Sheet: HFD-S vs LFD
Name	Genes (tot)	Genes (up)	Genes (down)	p adj (dist.dir.up)	p adj (mix.dir.up)	p adj (non-dir.)	p adj (mix.dir.dn)	p adj (dist.dir.dn)
neutrophil chemotaxis	29	19	10	0.4036	0.58373	0.83527	0.9999	0.9998
erythrocyte differentiation	43	23	20	0.99723	1	1	0.9999	0.9998
immune response	142	85	57	0.97872	1	1	0.9999	0.9998
defense response to virus	61	34	27	0.42113	0.82482	1	0.9999	0.9998
innate immune response	173	102	71	0.99425	1	1	0.9999	0.9998
positive regulation of osteoclast differentiation	19	12	7	0.92664	1	1	0.9999	0.9998
spleen development	29	22	7	0.58411	1	1	0.9999	0.9998
positive thymic T cell selection	10	7	3	0.83229	1	1	0.9999	0.9998
negative thymic T cell selection	12	7	5	0.96994	1	1	0.9999	0.9998
positive regulation of T cell differentiation	13	9	4	0.83229	1	1	0.9999	0.9998
positive regulation of alpha-beta T cell proliferation	12	6	6	0.99723	1	1	0.9999	0.9998
T cell receptor signaling pathway	31	18	13	0.99723	1	1	0.9999	0.9998
positive regulation of macrophage activation	11	5	6	0.99723	1	1	0.9999	0.9998
positive regulation of T cell proliferation	45	29	16	0.89705	1	1	0.9999	0.9998
macrophage differentiation	11	9	2	0.60704	1	1	0.9999	0.9998
T cell differentiation in thymus	41	33	8	0.45069	1	1	0.9999	0.9998
T cell costimulation	14	7	7	0.99723	1	1	0.9999	0.9998
T cell activation	32	20	12	0.93728	1	1	0.9999	0.9998
negative regulation of B cell proliferation	15	5	10	0.99723	1	1	0.9999	0.95957
negative regulation of T cell proliferation	29	15	14	0.99723	1	1	0.9999	0.9998
B cell receptor signaling pathway	27	21	6	0.53132	1	1	0.9999	0.9998
positive regulation of activated T cell proliferation	18	15	3	0.49267	1	1	0.9999	0.9998
T cell proliferation involved in immune response	11	11	0	0.4036	1	1	NA	0.9998
response to interferon-gamma	41	14	27	0.99723	1	1	0.9999	0.9998
immunoglobulin mediated immune response	11	10	1	0.45689	1	1	0.9999	0.9998
positive regulation of B cell differentiation	11	8	3	0.77103	1	1	0.9999	0.9998
positive regulation of erythrocyte differentiation	19	13	6	0.83229	1	1	0.9999	0.9998
negative regulation of osteoclast differentiation	18	11	7	0.96194	1	1	0.9999	0.9998
negative regulation of myeloid cell differentiation	16	13	3	0.5521	1	1	0.9999	0.9998
osteoclast differentiation	22	20	2	0.4036	1	1	0.9999	0.9998
lymph node development	24	19	5	0.52801	1	1	0.9999	0.9998
antigen processing and presentation of exogenous peptide antigen via MHC class II	13	11	2	0.52801	1	1	0.9999	0.9998
T cell proliferation	21	17	4	0.5263	1	1	0.9999	0.9998
positive regulation of leukocyte migration	16	8	8	0.99723	1	1	0.9999	0.9998
positive regulation of neutrophil chemotaxis	18	11	7	0.96194	1	1	0.9999	0.9998
leukocyte migration	18	9	9	0.99723	1	1	0.9999	0.9998
mast cell activation	10	7	3	0.83229	1	1	0.9999	0.9998
complement activation, classical pathway	24	11	13	0.99723	1	1	0.9999	0.9998
hemopoiesis	73	54	19	0.53132	1	1	0.9999	0.9998
isotype switching	14	12	2	0.49267	1	1	0.9999	0.9998
T cell differentiation	57	40	17	0.67172	1	1	0.9999	0.9998
regulation of innate immune response	10	8	2	0.65048	1	1	0.9999	0.9998
V(D)J recombination	32	7	25	0.99723	1	1	0.9999	0.99701
positive regulation of myeloid cell differentiation	30	6	24	0.99723	1	1	0.9999	0.95957
B cell proliferation	14	7	7	0.99723	1	1	0.9999	0.9998
B cell activation	27	16	11	0.97979	1	1	0.9999	0.9998
positive regulation of T cell activation	17	11	6	0.89705	1	1	0.9999	0.9998
B cell differentiation	39	28	11	0.65901	1	1	0.9999	0.9998
myeloid cell differentiation	22	15	7	0.83229	1	1	0.9999	0.9998
positive regulation of innate immune response	13	7	6	0.99723	1	1	0.9999	0.9998
thymus development	35	28	7	0.45689	1	1	0.9999	0.9998
B cell homeostasis	18	14	4	0.60704	1	1	0.9999	0.9998
positive regulation of B cell proliferation	37	26	11	0.72105	1	1	0.9999	0.9998
T cell homeostasis	20	16	4	0.53132	1	1	0.9999	0.9998
toll-like receptor signaling pathway	11	9	2	0.60704	1	1	0.9999	0.9998
positive regulation of T cell mediated cytotoxicity	17	8	9	0.99723	1	1	0.9999	0.9998
antigen processing and presentation of peptide antigen via MHC class I	12	3	9	0.99723	1	1	0.9999	0.95957
antigen processing and presentation	24	13	11	0.99723	1	1	0.9999	0.9998
embryonic hemopoiesis	19	15	4	0.56662	1	1	0.9999	0.9998
regulation of immune response	20	12	8	0.96879	1	1	0.9999	0.9998
positive regulation of mast cell degranulation	11	5	6	0.99723	1	1	0.9999	0.9998
positive regulation of immune response	10	5	5	0.99723	1	1	0.9999	0.9998
monocyte differentiation	12	9	3	0.72105	1	1	0.9999	0.9998
activation-induced cell death of T cells	15	13	2	0.46264	1	1	0.9999	0.9998
granulocyte differentiation	11	10	1	0.45689	1	1	0.9999	0.9998
erythrocyte development	25	16	9	0.90883	1	1	0.9999	0.9998
humoral immune response	19	9	10	0.99723	1	1	0.9999	0.9998
regulation of osteoclast differentiation	11	10	1	0.45689	1	1	0.9999	0.9998
negative regulation of T cell receptor signaling pathway	12	8	4	0.87038	1	1	0.9999	0.9998
natural killer cell differentiation	13	12	1	0.42113	1	1	0.9999	0.9998
positive regulation of defense response to virus by host	10	5	5	0.99723	1	1	0.9999	0.9998
erythrocyte homeostasis	14	6	8	0.99723	1	1	0.9999	0.9998
negative regulation of T cell activation	14	7	7	0.99723	1	1	0.9999	0.9998
erythrocyte maturation	11	7	4	0.92664	1	1	0.9999	0.9998
cellular response to interferon-gamma	15	7	8	0.99723	1	1	0.9999	0.9998
leukocyte chemotaxis	11	4	7	0.99723	1	1	0.9999	0.9998
definitive hemopoiesis	13	9	4	0.83229	1	1	0.9999	0.9998
positive regulation of natural killer cell mediated cytotoxicity	15	8	7	0.99723	1	1	0.9999	0.9998
myeloid dendritic cell differentiation	11	8	3	0.77103	1	1	0.9999	0.9998
positive regulation of interferon-gamma-mediated signaling pathway	22	8	14	0.99723	1	1	0.9999	0.95957
inflammatory response to antigenic stimulus	11	6	5	0.99723	1	1	0.9999	0.9998
positive regulation of type I interferon-mediated signaling pathway	22	9	13	0.99723	1	1	0.9999	0.9998
complement activation	11	7	4	0.92664	1	1	0.9999	0.9998
negative regulation of type I interferon-mediated signaling pathway	19	7	12	0.99723	1	1	0.9999	0.95957
