# Supplementary material for: Six Tissue Transcriptomics Reveals Specific Immune Suppression in Spleen by Dietary Polyunsaturated Fatty Acids
Source: PLoS One. 2016 May 11;11(5):e0155099. doi: 10.1371/journal.pone.0155099 (PMC4864434; doi:10.1371/journal.pone.0155099)
Supplement: S2 Table — (XLSX) [file pone.0155099.s004.xlsx]

## Sheet: HFD-P vs LFD
Name	Genes (tot)	Genes (up)	Genes (down)	p adj (dist.dir.up)	p adj (mix.dir.up)	p adj (non-dir.)	p adj (mix.dir.dn)	p adj (dist.dir.dn)
immune response	142	87	55	0.0067958	0	0	0.084948	1
innate immune response	173	87	86	0.080673	0	0	0.13927	1
T cell activation	32	19	13	0.1501	0.0021052	0	0.18678	1
immunoglobulin mediated immune response	11	10	1	0	0.0035626	0	0.29742	1
positive regulation of neutrophil chemotaxis	18	14	4	0.0040775	0	0	0.55302	1
mast cell activation	10	9	1	0	0	0	0.39884	1
hemopoiesis	73	35	38	0.99781	0.011832	0	0.02219	0.99942
T cell differentiation	57	19	38	1	0.15535	0	0.0088641	0.054367
neutrophil chemotaxis	29	20	9	0	0	0.0010591	0.61361	1
T cell homeostasis	20	11	9	0.53252	0.004676	0.0010591	0.081256	1
positive regulation of interferon-gamma-mediated signaling pathway	22	2	20	1	0.82515	0.0033979	0.0088641	0
cellular response to interferon-gamma	15	6	9	1	0.57746	0.0040172	0	0.1147
leukocyte chemotaxis	11	9	2	0.05638	0.028328	0.0052372	0.094317	1
toll-like receptor signaling pathway	11	9	2	0.0090611	0.0057893	0.0063	0.46531	1
positive regulation of T cell activation	17	8	9	0.61062	0.0057893	0.0078288	0.39386	1
definitive hemopoiesis	13	5	8	1	0.24799	0.0078288	0.030933	0.4376
myeloid dendritic cell differentiation	11	8	3	0.10134	0.014641	0.0082824	0.30841	1
negative regulation of type I interferon-mediated signaling pathway	19	1	18	1	0.83769	0.0086821	0.01326	0
positive regulation of type I interferon-mediated signaling pathway	22	1	21	1	0.83769	0.0091629	0.02053	0
B cell receptor signaling pathway	27	19	8	0	0.0021052	0.010448	0.64063	1
osteoclast differentiation	22	16	6	0.079738	0.050778	0.010448	0.15393	1
thymus development	35	18	17	0.79181	0.06438	0.011326	0.16162	1
regulation of innate immune response	10	6	4	0.29052	0.0069274	0.011611	0.42594	1
B cell homeostasis	18	13	5	0.0040775	0.0021052	0.01342	0.86283	1
defense response to virus	61	32	29	0.39333	0.016803	0.017697	0.37427	1
antigen processing and presentation of peptide antigen via MHC class I	12	2	10	1	0.31973	0.021274	0.077926	0.044936
antigen processing and presentation of exogenous peptide antigen via MHC class II	13	11	2	0.0040775	0.030876	0.022738	0.40364	1
regulation of immune response	20	12	8	0.25131	0.024938	0.023362	0.41199	1
myeloid cell differentiation	22	10	12	0.71712	0.012048	0.024099	0.46347	1
positive regulation of macrophage activation	11	5	6	1	0.12563	0.026907	0.17733	0.94699
lymph node development	24	17	7	0.42537	0.29487	0.02833	0.0047275	1
negative regulation of B cell proliferation	15	11	4	0.1631	0.10158	0.03262	0.20522	1
erythrocyte differentiation	43	17	26	1	0.19275	0.032926	0.159	0.53766
negative regulation of myeloid cell differentiation	16	6	10	1	0.36686	0.035275	0.075703	0.40025
positive regulation of B cell proliferation	37	24	13	0.025484	0.015292	0.037323	0.6295	1
positive regulation of alpha-beta T cell proliferation	12	9	3	0.12906	0.08155	0.043632	0.34234	1
spleen development	29	16	13	0.28963	0.028328	0.051437	0.59198	1
T cell proliferation	21	14	7	0.04893	0.027158	0.055517	0.67277	1
T cell differentiation in thymus	41	15	26	1	0.31006	0.062264	0.1899	0.34795
negative regulation of T cell receptor signaling pathway	12	7	5	0.51248	0.095508	0.064475	0.37552	1
humoral immune response	19	10	9	0.28081	0.013055	0.071268	0.76549	1
positive regulation of T cell proliferation	45	25	20	0.42615	0.11841	0.07854	0.39692	1
positive regulation of mast cell degranulation	11	8	3	0.13235	0.082946	0.090697	0.58766	1
B cell proliferation	14	5	9	1	0.23974	0.11112	0.33087	0.73971
positive regulation of B cell differentiation	11	7	4	0.24068	0.068454	0.1187	0.67341	1
positive regulation of osteoclast differentiation	19	15	4	0.088074	0.24837	0.11929	0.25622	1
erythrocyte development	25	5	20	1	0.93565	0.12507	0.09745	0
negative regulation of osteoclast differentiation	18	8	10	1	0.4434	0.15806	0.25532	0.80609
T cell receptor signaling pathway	31	14	17	0.80512	0.084514	0.1605	0.6823	1
antigen processing and presentation	24	13	11	1	0.73166	0.16763	0.0699	0.8244
positive regulation of T cell mediated cytotoxicity	17	7	10	1	0.77652	0.17054	0.11557	0.37191
macrophage differentiation	11	6	5	1	0.87106	0.17219	0.011346	0.5271
natural killer cell differentiation	13	7	6	0.62314	0.16243	0.17238	0.56353	1
positive regulation of erythrocyte differentiation	19	14	5	0.2684	0.38289	0.18309	0.2231	1
T cell proliferation involved in immune response	11	3	8	1	0.26523	0.19752	0.47774	0.57332
monocyte differentiation	12	3	9	1	0.89298	0.19953	0.13921	0.073202
complement activation	11	3	8	1	0.044764	0.20446	0.72719	0.91219
regulation of osteoclast differentiation	11	9	2	0.047213	0.16913	0.21652	0.76571	1
leukocyte migration	18	9	9	0.97093	0.3862	0.21753	0.39112	1
negative thymic T cell selection	12	9	3	0.13235	0.19546	0.22837	0.67961	1
activation-induced cell death of T cells	15	3	12	1	0.17957	0.22837	0.57889	0.37508
B cell differentiation	39	21	18	0.22816	0.05382	0.22848	0.89178	1
positive regulation of defense response to virus by host	10	6	4	1	0.72014	0.2406	0.11584	0.94274
complement activation, classical pathway	24	12	12	0.6958	0.19586	0.26279	0.68248	1
inflammatory response to antigenic stimulus	11	8	3	0.32422	0.35896	0.29393	0.5287	1
positive regulation of immune response	10	9	1	0.14793	0.43256	0.29726	0.32553	1
negative regulation of T cell activation	14	8	6	0.65525	0.35243	0.33023	0.59335	1
negative regulation of T cell proliferation	29	16	13	0.28081	0.12044	0.34414	0.889	1
positive regulation of natural killer cell mediated cytotoxicity	15	3	12	1	0.78936	0.35588	0.40983	0.11635
embryonic hemopoiesis	19	7	12	0.86017	0.071345	0.36056	0.89428	1
positive regulation of activated T cell proliferation	18	11	7	1	0.89298	0.38497	0.081842	0.90394
positive thymic T cell selection	10	8	2	0.35004	0.53763	0.39449	0.39884	1
T cell costimulation	14	7	7	0.80895	0.34929	0.3967	0.68248	1
B cell activation	27	15	12	0.47919	0.36296	0.45897	0.76571	1
isotype switching	14	5	9	1	0.86408	0.47796	0.38312	0.40947
positive regulation of T cell differentiation	13	10	3	0.38582	0.66725	0.49151	0.39472	1
positive regulation of leukocyte migration	16	11	5	0.35195	0.51859	0.49344	0.63588	1
granulocyte differentiation	11	5	6	1	0.58611	0.60021	0.71013	0.98884
positive regulation of innate immune response	13	7	6	0.25131	0.21245	0.79689	1	1
erythrocyte maturation	11	7	4	0.5767	0.7563	0.86584	0.89589	1
erythrocyte homeostasis	14	10	4	0.37182	0.78824	0.89146	0.90166	1
response to interferon-gamma	41	26	15	0.72345	1	1	0.93958	1
V(D)J recombination	32	20	12	1	1	1	0.95761	0.94956
positive regulation of myeloid cell differentiation	30	20	10	0.8614	1	1	0.94372	1

## Sheet: HFD-P vs HFD-S
Name	Genes (tot)	Genes (up)	Genes (down)	p adj (dist.dir.up)	p adj (mix.dir.up)	p adj (non-dir.)	p adj (mix.dir.dn)	p adj (dist.dir.dn)
neutrophil chemotaxis	29	24	5	0	0	0	0.21882	1
immune response	142	82	60	0.35175	0.025522	0.0030204	0.098396	1
mast cell activation	10	8	2	0	0	0.0030204	0.66419	1
B cell homeostasis	18	12	6	0	0	0.0051778	0.60041	1
immunoglobulin mediated immune response	11	8	3	0.36115	0.054887	0.0083641	0.14071	1
T cell homeostasis	20	10	10	1	0.24823	0.016475	0.066337	0.60494
spleen development	29	18	11	0.11983	0.011093	0.021091	0.40225	1
T cell activation	32	19	13	0.058549	0.014148	0.022115	0.55593	1
antigen processing and presentation of exogenous peptide antigen via MHC class II	13	6	7	1	0.21565	0.024401	0.1014	0.62928
innate immune response	173	89	84	0.0466	0	0.026001	0.73926	1
positive regulation of macrophage activation	11	5	6	1	0.1673	0.039066	0.20528	0.80898
thymus development	35	15	20	1	0.26791	0.044563	0.16836	0.5491
erythrocyte differentiation	43	21	22	1	0.13695	0.074136	0.40604	0.9933
definitive hemopoiesis	13	7	6	1	0.29163	0.078961	0.19589	0.85852
B cell differentiation	39	21	18	0.68347	0.12865	0.099547	0.4975	1
natural killer cell differentiation	13	8	5	0.75197	0.18817	0.10233	0.40604	1
toll-like receptor signaling pathway	11	7	4	0.89034	0.25584	0.10374	0.32023	1
regulation of immune response	20	10	10	1	0.24405	0.13524	0.4122	0.9617
B cell activation	27	14	13	0.92444	0.1925	0.13532	0.48315	1
antigen processing and presentation	24	6	18	1	0.93265	0.13702	0.10985	0.024619
antigen processing and presentation of peptide antigen via MHC class I	12	1	11	1	0.92892	0.13797	0.16884	0.01398
myeloid dendritic cell differentiation	11	7	4	0.68145	0.22107	0.13874	0.46883	1
positive regulation of T cell differentiation	13	3	10	1	0.91422	0.14827	0.12631	0.035265
leukocyte chemotaxis	11	8	3	0.052897	0.086879	0.15319	0.81276	1
T cell proliferation involved in immune response	11	2	9	1	0.072125	0.1868	0.68123	0.77065
hemopoiesis	73	29	44	1	0.544	0.18814	0.33102	0.37316
B cell receptor signaling pathway	27	21	6	0	0.13695	0.19539	0.80898	1
negative regulation of osteoclast differentiation	18	8	10	0.95514	0.14745	0.19539	0.66821	1
positive regulation of defense response to virus by host	10	5	5	1	0.53414	0.21015	0.31944	0.70431
macrophage differentiation	11	4	7	1	0.76392	0.22542	0.20505	0.24894
regulation of innate immune response	10	5	5	0.72555	0.17401	0.23469	0.7113	1
B cell proliferation	14	7	7	1	0.50878	0.25607	0.41538	0.8333
leukocyte migration	18	9	9	1	0.60827	0.26419	0.34606	0.70325
positive regulation of B cell differentiation	11	8	3	0.46726	0.3474	0.27149	0.58554	1
positive regulation of T cell proliferation	45	24	21	1	0.58897	0.2768	0.38434	0.89062
T cell differentiation in thymus	41	17	24	1	0.83309	0.29391	0.26759	0.28063
T cell receptor signaling pathway	31	11	20	1	0.26655	0.2981	0.68225	0.78061
defense response to virus	61	33	28	1	0.50649	0.30795	0.48102	0.99071
erythrocyte homeostasis	14	6	8	0.2802	0.058648	0.31213	0.96289	1
negative regulation of myeloid cell differentiation	16	5	11	1	0.80017	0.3219	0.34883	0.23861
activation-induced cell death of T cells	15	4	11	1	0.64551	0.35787	0.49538	0.34463
regulation of osteoclast differentiation	11	8	3	0.41187	0.37304	0.35882	0.68037	1
osteoclast differentiation	22	14	8	0.2802	0.2719	0.3649	0.81061	1
T cell costimulation	14	7	7	1	0.84954	0.37967	0.26607	0.48402
T cell proliferation	21	10	11	1	0.81971	0.38432	0.32937	0.5128
positive regulation of natural killer cell mediated cytotoxicity	15	4	11	1	0.88097	0.40537	0.40095	0.17307
embryonic hemopoiesis	19	9	10	1	0.64551	0.41396	0.50384	0.73604
positive regulation of neutrophil chemotaxis	18	13	5	0.55825	0.5238	0.41453	0.57481	1
positive regulation of mast cell degranulation	11	8	3	0.19572	0.30165	0.41822	0.864	1
monocyte differentiation	12	5	7	1	0.88117	0.42088	0.33689	0.35531
positive regulation of erythrocyte differentiation	19	10	9	1	0.58327	0.42448	0.57481	0.929
complement activation, classical pathway	24	8	16	1	0.60201	0.44519	0.61703	0.5206
positive regulation of alpha-beta T cell proliferation	12	7	5	0.88695	0.48518	0.45577	0.71238	1
cellular response to interferon-gamma	15	6	9	1	0.85319	0.46683	0.42957	0.40674
negative regulation of T cell receptor signaling pathway	12	5	7	1	0.90496	0.48518	0.38625	0.36128
negative regulation of T cell activation	14	7	7	1	0.66141	0.48518	0.56835	0.82782
positive regulation of osteoclast differentiation	19	15	4	0.22306	0.53114	0.48622	0.67504	1
negative thymic T cell selection	12	5	7	1	0.36981	0.49334	0.81732	0.99071
granulocyte differentiation	11	6	5	0.95514	0.51151	0.52396	0.76098	1
positive regulation of activated T cell proliferation	18	10	8	1	0.99859	0.52576	0.16641	0.31949
positive thymic T cell selection	10	3	7	1	0.88171	0.52588	0.49686	0.33073
T cell differentiation	57	18	39	1	0.19824	0.54839	0.93081	0.83595
negative regulation of B cell proliferation	15	6	9	0.8114	0.25344	0.56277	0.93348	1
lymph node development	24	18	6	0.14854	0.51522	0.5707	0.81163	1
negative regulation of T cell proliferation	29	8	21	1	0.51022	0.58551	0.81364	0.56063
positive regulation of T cell activation	17	8	9	1	0.929	0.59586	0.44886	0.49497
myeloid cell differentiation	22	15	7	0.95514	0.77578	0.60929	0.51925	1
inflammatory response to antigenic stimulus	11	3	8	1	0.8802	0.63335	0.61834	0.36056
erythrocyte maturation	11	5	6	1	0.58327	0.651	0.81927	0.95943
isotype switching	14	2	12	1	0.7684	0.68459	0.74815	0.30543
complement activation	11	5	6	1	0.78036	0.68459	0.68917	0.75273
positive regulation of B cell proliferation	37	21	16	1	0.92754	0.7092	0.51909	0.80898
positive regulation of leukocyte migration	16	11	5	1	0.91367	0.73869	0.50384	0.92238
positive regulation of immune response	10	6	4	1	0.88171	0.76879	0.65682	0.85852
positive regulation of T cell mediated cytotoxicity	17	6	11	1	0.83705	0.77291	0.78387	0.60494
positive regulation of interferon-gamma-mediated signaling pathway	22	8	14	1	0.95779	0.79273	0.69857	0.45299
erythrocyte development	25	6	19	1	0.8802	0.81456	0.82476	0.35568
positive regulation of type I interferon-mediated signaling pathway	22	8	14	1	0.95779	0.86335	0.79294	0.52739
negative regulation of type I interferon-mediated signaling pathway	19	8	11	1	0.95779	0.92797	0.8572	0.69643
humoral immune response	19	10	9	1	0.86436	0.93381	0.93278	0.98281
response to interferon-gamma	41	24	17	0.88695	0.90496	0.96314	0.93383	1
positive regulation of innate immune response	13	6	7	1	0.95844	0.96373	0.90864	0.80915
V(D)J recombination	32	20	12	1	1	1	0.9344	0.82891
positive regulation of myeloid cell differentiation	30	20	10	1	1	1	0.99714	0.95943

## Sheet: HFD-S vs LFD
Name	Genes (tot)	Genes (up)	Genes (down)	p adj (dist.dir.up)	p adj (mix.dir.up)	p adj (non-dir.)	p adj (mix.dir.dn)	p adj (dist.dir.dn)
immune response	142	81	61	0	0	0	0.66806	1
innate immune response	173	100	73	0.015466	0	0	0.0025825	1
B cell receptor signaling pathway	27	16	11	0.0022041	0	0	0.5623	1
neutrophil chemotaxis	29	18	11	0	0	0	0.75722	1
immunoglobulin mediated immune response	11	9	2	0	0	0	0.60238	1
lymph node development	24	13	11	0.569	0.015968	0	0.046186	1
antigen processing and presentation of exogenous peptide antigen via MHC class II	13	11	2	0	0	0	0.49682	1
positive regulation of neutrophil chemotaxis	18	13	5	0	0	0	0.35963	1
hemopoiesis	73	41	32	0.30145	0.0017255	0	0.013996	1
T cell differentiation	57	20	37	1	0	0	0.0025825	0.34585
positive regulation of T cell activation	17	9	8	0.24308	0	0	0.14299	1
B cell homeostasis	18	13	5	0	0	0	0.49845	1
T cell homeostasis	20	13	7	0.094426	0.0078303	0	0.11318	1
antigen processing and presentation	24	13	11	0.37902	0.0039885	0	0.073133	1
mast cell activation	10	9	1	0	0	0.0010591	0.64314	1
negative regulation of T cell receptor signaling pathway	12	9	3	0.079738	0.016384	0.0010591	0.052972	1
negative regulation of type I interferon-mediated signaling pathway	19	0	19	1	NA	0.0010591	0	0
positive regulation of B cell differentiation	11	6	5	0.15596	0.0029491	0.0018855	0.40868	1
toll-like receptor signaling pathway	11	10	1	0	0	0.0018855	0.80265	1
cellular response to interferon-gamma	15	4	11	1	0.30859	0.0018855	0	0.019188
positive regulation of interferon-gamma-mediated signaling pathway	22	1	21	1	0.20919	0.0026166	0.0080346	0
B cell activation	27	15	12	0.06065	0.0017255	0.0032138	0.51537	1
positive regulation of type I interferon-mediated signaling pathway	22	2	20	1	0.93581	0.007736	0.0025825	0
positive regulation of B cell proliferation	37	22	15	0.012194	0.0029491	0.0086821	0.68806	1
defense response to virus	61	35	26	0.30204	0.048293	0.010485	0.15573	1
macrophage differentiation	11	5	6	1	0.18859	0.012205	0.071852	0.93703
osteoclast differentiation	22	13	9	0.15478	0.023954	0.015258	0.39493	1
regulation of innate immune response	10	6	4	0.06065	0.0049527	0.015583	0.62027	1
myeloid dendritic cell differentiation	11	8	3	0.014307	0.0094792	0.015583	0.68955	1
definitive hemopoiesis	13	5	8	1	0.38306	0.01701	0.024405	0.35355
T cell activation	32	19	13	0.084	0.019434	0.019496	0.46698	1
T cell receptor signaling pathway	31	20	11	0.10022	0.036993	0.020504	0.2989	1
positive regulation of alpha-beta T cell proliferation	12	9	3	0.14213	0.092123	0.022404	0.16965	1
natural killer cell differentiation	13	8	5	0.76314	0.23321	0.02539	0.061587	1
positive regulation of T cell proliferation	45	25	20	0.33919	0.067354	0.027045	0.28898	1
leukocyte chemotaxis	11	8	3	0.1042	0.071546	0.031834	0.37748	1
positive regulation of macrophage activation	11	7	4	0.78027	0.30202	0.032232	0.065619	1
regulation of immune response	20	13	7	0.014307	0.014589	0.045171	0.82749	1
thymus development	35	16	19	0.68475	0.053729	0.052271	0.43177	1
T cell proliferation	21	15	6	0	0.0049527	0.05382	0.96503	1
complement activation	11	5	6	0.86328	0.15677	0.054908	0.2845	1
B cell differentiation	39	22	17	0.12217	0.034799	0.057211	0.60807	1
myeloid cell differentiation	22	12	10	0.46697	0.11138	0.062308	0.40422	1
erythrocyte differentiation	43	17	26	1	0.44764	0.064999	0.11169	0.35672
negative regulation of B cell proliferation	15	10	5	0.039827	0.035916	0.070276	0.76844	1
B cell proliferation	14	5	9	0.96477	0.10438	0.07988	0.40422	1
positive regulation of immune response	10	9	1	0.061866	0.21522	0.082371	0.15419	1
negative thymic T cell selection	12	9	3	0.084314	0.12737	0.086427	0.48385	1
complement activation, classical pathway	24	16	8	0.067069	0.075292	0.088291	0.60039	1
positive regulation of erythrocyte differentiation	19	14	5	0.046073	0.12217	0.10051	0.5623	1
positive regulation of T cell differentiation	13	9	4	0	0.013878	0.10086	1	1
monocyte differentiation	12	3	9	1	0.79971	0.1225	0.087161	0.051121
negative regulation of osteoclast differentiation	18	8	10	0.72267	0.11726	0.12297	0.52978	1
positive thymic T cell selection	10	7	3	0.044482	0.058175	0.12397	0.83652	1
positive regulation of T cell mediated cytotoxicity	17	7	10	1	0.37948	0.13569	0.28405	0.88664
negative regulation of myeloid cell differentiation	16	8	8	0.99016	0.47244	0.13603	0.17925	1
inflammatory response to antigenic stimulus	11	8	3	0.038604	0.090961	0.151	0.83251	1
embryonic hemopoiesis	19	10	9	0.46799	0.15554	0.16642	0.6053	1
spleen development	29	13	16	0.6517	0.11661	0.16765	0.65371	1
positive regulation of activated T cell proliferation	18	10	8	1	0.67788	0.17087	0.10354	0.94732
positive regulation of mast cell degranulation	11	8	3	0.059691	0.12668	0.19877	0.82445	1
regulation of osteoclast differentiation	11	9	2	0.018415	0.14049	0.20649	0.87403	1
negative regulation of T cell proliferation	29	20	9	0.012194	0.091313	0.2077	0.89012	1
negative regulation of T cell activation	14	7	7	0.44665	0.13722	0.22098	0.71944	1
humoral immune response	19	12	7	0.15301	0.17086	0.22525	0.73046	1
antigen processing and presentation of peptide antigen via MHC class I	12	5	7	1	0.5314	0.31969	0.44654	0.96577
erythrocyte development	25	4	21	1	0.63252	0.32667	0.41885	0.047675
positive regulation of osteoclast differentiation	19	14	5	0.38376	0.61254	0.36864	0.3213	1
T cell differentiation in thymus	41	19	22	0.93355	0.52873	0.38047	0.55588	1
positive regulation of defense response to virus by host	10	6	4	0.6683	0.54896	0.44004	0.56349	1
granulocyte differentiation	11	5	6	1	0.74961	0.50164	0.47777	0.93712
positive regulation of leukocyte migration	16	11	5	0.45565	0.64375	0.5558	0.58989	1
erythrocyte maturation	11	6	5	0.32153	0.32104	0.6015	0.95108	1
T cell costimulation	14	7	7	0.75972	0.58218	0.61358	0.74248	1
positive regulation of innate immune response	13	10	3	0.1133	0.53314	0.71587	0.9544	1
positive regulation of natural killer cell mediated cytotoxicity	15	1	14	1	0.049908	0.72534	0.92355	0.57737
T cell proliferation involved in immune response	11	3	8	0.66565	0.19023	0.77065	0.99577	1
activation-induced cell death of T cells	15	5	10	0.82487	0.47881	0.84709	0.96789	1
isotype switching	14	7	7	0.73498	0.74082	0.86156	0.8999	1
leukocyte migration	18	9	9	0.73027	0.78022	0.89609	0.92175	1
erythrocyte homeostasis	14	11	3	0.29662	0.85751	0.92862	0.8999	1
response to interferon-gamma	41	24	17	0.56206	0.99593	1	0.99806	1
V(D)J recombination	32	16	16	0.87737	1	1	1	1
positive regulation of myeloid cell differentiation	30	17	13	0.81001	1	1	1	1
