# Supplementary material for: Six Tissue Transcriptomics Reveals Specific Immune Suppression in Spleen by Dietary Polyunsaturated Fatty Acids
Source: PLoS One. 2016 May 11;11(5):e0155099. doi: 10.1371/journal.pone.0155099 (PMC4864434; doi:10.1371/journal.pone.0155099)
Supplement: S3 Table — (XLSX) [file pone.0155099.s005.xlsx]

## Sheet: HFD-P vs LFD
Name	Genes (tot)	Genes (up)	Genes (down)	p adj (dist.dir.up)	p adj (mix.dir.up)	p adj (non-dir.)	p adj (mix.dir.dn)	p adj (dist.dir.dn)
T cell proliferation involved in immune response	11	1	10	1	0.52412	0	0	0
antigen processing and presentation of exogenous peptide antigen via MHC class II	13	1	12	1	0.19036	0	0	0
antigen processing and presentation	24	4	20	1	0.43897	0.0031365	0.0090611	0
innate immune response	173	84	89	1	0.53599	0.0053475	0.0052613	0.089206
activation-induced cell death of T cells	15	4	11	1	0.82822	0.010873	0	0.0023985
immunoglobulin mediated immune response	11	1	10	1	0.56215	0.012546	0.03262	0
defense response to virus	61	22	39	1	0.99394	0.014827	0	0
T cell differentiation in thymus	41	17	24	1	0.20156	0.017632	0.13436	0.35146
immune response	142	44	98	1	0.63916	0.026988	0.050185	0
T cell homeostasis	20	7	13	1	0.20156	0.028848	0.27265	0.43455
antigen processing and presentation of peptide antigen via MHC class I	12	2	10	1	0.99994	0.029164	0.01112	0
regulation of innate immune response	10	2	8	1	0.44437	0.031404	0.10347	0.037028
erythrocyte homeostasis	14	1	13	1	0.60611	0.033608	0.08105	0.0023985
erythrocyte development	25	10	15	1	0.68189	0.034183	0.039487	0.045306
embryonic hemopoiesis	19	9	10	1	0.27993	0.037846	0.19167	0.61447
positive regulation of T cell mediated cytotoxicity	17	6	11	1	0.43634	0.038324	0.12977	0.16683
myeloid cell differentiation	22	4	18	1	0.74014	0.041963	0.085433	0.0023985
positive regulation of innate immune response	13	2	11	1	0.92721	0.043127	0.044037	0
cellular response to interferon-gamma	15	2	13	1	0.68931	0.049512	0.10848	0.0088641
neutrophil chemotaxis	29	8	21	1	0.78712	0.11255	0.12717	0.010978
mast cell activation	10	1	9	1	0.26448	0.11876	0.38203	0.12247
natural killer cell differentiation	13	5	8	1	0.41628	0.1765	0.4416	0.55386
negative regulation of T cell receptor signaling pathway	12	4	8	1	0.52906	0.18335	0.38066	0.3452
complement activation, classical pathway	24	7	17	1	0.87961	0.20255	0.18625	0.019947
lymph node development	24	10	14	1	0.53358	0.22253	0.44859	0.47466
regulation of osteoclast differentiation	11	3	8	1	0.9486	0.2266	0.15123	0.022987
negative regulation of B cell proliferation	15	6	9	1	0.83133	0.22834	0.18027	0.13412
toll-like receptor signaling pathway	11	3	8	1	0.99994	0.2292	0.10718	0.011862
B cell homeostasis	18	4	14	1	0.23134	0.23559	0.637	0.37302
positive regulation of osteoclast differentiation	19	7	12	1	0.78883	0.26583	0.27211	0.14617
positive regulation of erythrocyte differentiation	19	5	14	1	0.62898	0.26621	0.40558	0.12988
positive regulation of neutrophil chemotaxis	18	7	11	1	0.93903	0.26968	0.13424	0.047875
regulation of immune response	20	7	13	1	0.76415	0.28652	0.32653	0.16016
myeloid dendritic cell differentiation	11	4	7	1	0.87888	0.29854	0.21303	0.12375
positive regulation of T cell proliferation	45	13	32	1	0.90475	0.30104	0.28023	0.0088641
B cell receptor signaling pathway	27	5	22	1	0.74014	0.30169	0.44598	0.020388
positive regulation of B cell proliferation	37	14	23	1	0.91689	0.30522	0.20085	0.049088
hemopoiesis	73	33	40	1	0.87937	0.30668	0.2095	0.12048
positive regulation of T cell differentiation	13	2	11	1	0.99994	0.3246	0.296	0.01394
T cell costimulation	14	5	9	1	0.42852	0.32698	0.63777	0.61642
positive regulation of macrophage activation	11	5	6	1	0.46813	0.34367	0.63509	0.79696
positive regulation of B cell differentiation	11	2	9	1	0.51842	0.35374	0.60707	0.27102
osteoclast differentiation	22	8	14	1	0.95978	0.36307	0.23629	0.06906
T cell differentiation	57	14	43	1	0.99826	0.39607	0.32139	0
B cell differentiation	39	17	22	1	0.41628	0.40533	0.76624	0.7835
negative regulation of osteoclast differentiation	18	9	9	1	0.60611	0.43274	0.61198	0.76348
positive thymic T cell selection	10	2	8	1	0.52906	0.43797	0.6861	0.37989
monocyte differentiation	12	3	9	1	0.53666	0.44705	0.6861	0.41167
erythrocyte differentiation	43	18	25	1	0.57428	0.45604	0.69692	0.55925
positive regulation of natural killer cell mediated cytotoxicity	15	4	11	1	0.74153	0.46928	0.58408	0.21615
positive regulation of immune response	10	6	4	1	0.60616	0.49192	0.66132	0.90793
T cell activation	32	11	21	1	0.97505	0.50718	0.34411	0.040775
positive regulation of activated T cell proliferation	18	8	10	1	0.3424	0.50942	0.90179	0.94414
erythrocyte maturation	11	5	6	1	0.60616	0.54123	0.72655	0.77742
B cell activation	27	9	18	1	0.94437	0.57433	0.49815	0.098115
leukocyte migration	18	11	7	1	0.99826	0.57697	0.15893	0.29518
negative regulation of myeloid cell differentiation	16	9	7	1	0.72118	0.59278	0.67173	0.82754
macrophage differentiation	11	6	5	1	0.84878	0.60031	0.52106	0.59179
negative regulation of T cell proliferation	29	12	17	1	0.99994	0.61117	0.19979	0.026016
positive regulation of defense response to virus by host	10	1	9	1	0.64847	0.61833	0.73975	0.20133
definitive hemopoiesis	13	3	10	1	0.87098	0.63146	0.64776	0.17408
B cell proliferation	14	6	8	1	0.77841	0.6504	0.71443	0.58496
positive regulation of T cell activation	17	3	14	1	0.99994	0.70118	0.64493	0.055655
thymus development	35	19	16	1	0.96544	0.70292	0.45478	0.46655
negative regulation of T cell activation	14	3	11	1	0.6078	0.71509	0.86932	0.45862
T cell receptor signaling pathway	31	10	21	1	0.64548	0.71614	0.87459	0.47073
response to interferon-gamma	41	4	37	1	0.83135	0.75265	0.85414	0.010978
spleen development	29	12	17	1	0.7149	0.76514	0.87857	0.68577
complement activation	11	6	5	1	0.78858	0.77617	0.82062	0.83927
positive regulation of alpha-beta T cell proliferation	12	3	9	1	0.79904	0.78644	0.83607	0.41167
negative thymic T cell selection	12	4	8	1	0.84878	0.80079	0.80833	0.4712
leukocyte chemotaxis	11	4	7	1	0.80611	0.81672	0.84687	0.61447
positive regulation of mast cell degranulation	11	5	6	1	0.90104	0.83261	0.7547	0.57049
granulocyte differentiation	11	2	9	1	0.74407	0.86443	0.91395	0.44508
T cell proliferation	21	8	13	1	0.83949	0.8824	0.89886	0.58143
negative regulation of type I interferon-mediated signaling pathway	19	17	2	0.36814	0.81346	0.88814	0.99759	1
humoral immune response	19	8	11	1	0.99994	0.90367	0.60707	0.17839
positive regulation of type I interferon-mediated signaling pathway	22	19	3	0.27558	0.80749	0.90367	0.99759	1
positive regulation of leukocyte migration	16	6	10	1	0.86056	0.91738	0.93353	0.63052
positive regulation of interferon-gamma-mediated signaling pathway	22	19	3	0.35777	0.83261	0.92335	0.99759	1
isotype switching	14	7	7	1	0.83135	0.93766	0.96517	0.876
V(D)J recombination	32	5	27	1	0.4532	0.94944	0.99759	0.43929
inflammatory response to antigenic stimulus	11	5	6	1	0.99994	0.98088	0.87857	0.5477
positive regulation of myeloid cell differentiation	30	1	29	1	0.83543	0.99449	0.99759	0.12375

## Sheet: HFD-P vs HFD-S
Name	Genes (tot)	Genes (up)	Genes (down)	p adj (dist.dir.up)	p adj (mix.dir.up)	p adj (non-dir.)	p adj (mix.dir.dn)	p adj (dist.dir.dn)
response to interferon-gamma	41	2	39	1	0.99022	0	0	0
T cell differentiation	57	9	48	1	0.91405	0	0	0
V(D)J recombination	32	4	28	1	0.54013	0	0	0
positive regulation of myeloid cell differentiation	30	1	29	1	0.98578	0	0.0019651	0
T cell proliferation involved in immune response	11	1	10	1	0.40418	0.0016475	0.020675	0.010194
myeloid cell differentiation	22	5	17	1	0.69897	0.007586	0.0085842	0.005137
natural killer cell differentiation	13	6	7	1	0.32874	0.017686	0.10953	0.68399
antigen processing and presentation	24	5	19	1	0.95907	0.028937	0.011934	0.0015683
T cell differentiation in thymus	41	16	25	1	0.34068	0.034784	0.18117	0.56406
T cell homeostasis	20	7	13	1	0.64668	0.040587	0.077527	0.18122
innate immune response	173	74	99	1	0.53157	0.056641	0.12704	0.52353
positive regulation of innate immune response	13	1	12	1	0.78774	0.062323	0.1013	0.0060407
antigen processing and presentation of peptide antigen via MHC class I	12	2	10	1	0.9996	0.063283	0.042388	0.0040107
positive regulation of immune response	10	8	2	0.42999	0.22614	0.08155	0.43692	1
defense response to virus	61	16	45	1	0.9996	0.10563	0.05519	0.0028121
activation-induced cell death of T cells	15	3	12	1	0.9996	0.11042	0.049929	0.0060407
regulation of innate immune response	10	2	8	1	0.80957	0.11141	0.13654	0.065365
cellular response to interferon-gamma	15	2	13	1	0.9996	0.12336	0.10521	0.0060407
immune response	142	43	99	1	0.9996	0.15627	0.049528	0.0015683
positive regulation of osteoclast differentiation	19	5	14	1	0.95907	0.17807	0.13102	0.039673
erythrocyte homeostasis	14	5	9	1	0.9996	0.18935	0.074539	0.051864
osteoclast differentiation	22	5	17	1	0.95907	0.20298	0.16968	0.03262
erythrocyte development	25	9	16	1	0.4863	0.2094	0.47875	0.6655
T cell receptor signaling pathway	31	11	20	1	0.91405	0.25908	0.21666	0.18058
complement activation, classical pathway	24	9	15	1	0.69897	0.27409	0.36533	0.48622
T cell activation	32	12	20	1	0.91303	0.27794	0.22882	0.20935
T cell costimulation	14	5	9	1	0.7296	0.37211	0.5066	0.56149
lymph node development	24	8	16	1	0.75749	0.378	0.51283	0.46077
positive regulation of neutrophil chemotaxis	18	3	15	1	0.94248	0.38369	0.41363	0.075766
positive regulation of natural killer cell mediated cytotoxicity	15	6	9	1	0.78042	0.39557	0.47331	0.57076
positive regulation of T cell mediated cytotoxicity	17	5	12	1	0.85231	0.40156	0.47735	0.32375
myeloid dendritic cell differentiation	11	2	9	1	0.90883	0.40156	0.44297	0.15728
T cell proliferation	21	9	12	1	0.99814	0.4162	0.21733	0.25061
neutrophil chemotaxis	29	8	21	1	0.9996	0.41734	0.29937	0.066834
antigen processing and presentation of exogenous peptide antigen via MHC class II	13	4	9	1	0.69897	0.42336	0.60695	0.57463
positive regulation of macrophage activation	11	6	5	1	0.80299	0.44399	0.45994	0.78052
macrophage differentiation	11	4	7	1	0.80837	0.44399	0.51481	0.55421
regulation of immune response	20	7	13	1	0.51218	0.44595	0.76973	0.83946
thymus development	35	12	23	1	0.8247	0.44978	0.53959	0.42134
regulation of osteoclast differentiation	11	3	8	1	0.9996	0.45282	0.34144	0.15111
granulocyte differentiation	11	6	5	1	0.74398	0.45977	0.5561	0.86229
B cell homeostasis	18	6	12	1	0.9996	0.4893	0.34631	0.18122
hemopoiesis	73	29	44	1	0.9996	0.48966	0.20546	0.11539
negative regulation of T cell receptor signaling pathway	12	4	8	1	0.70033	0.48966	0.64566	0.67045
positive regulation of defense response to virus by host	10	2	8	1	0.9996	0.48966	0.44876	0.15102
negative regulation of B cell proliferation	15	6	9	1	0.92542	0.49546	0.46067	0.45358
toll-like receptor signaling pathway	11	1	10	1	0.71489	0.49546	0.63764	0.23472
mast cell activation	10	4	6	1	0.64668	0.50605	0.72729	0.8497
negative regulation of T cell proliferation	29	9	20	1	0.8366	0.53205	0.62469	0.42283
complement activation	11	7	4	1	0.69897	0.57341	0.73388	0.97776
leukocyte migration	18	5	13	1	0.92542	0.58085	0.60481	0.327
positive regulation of B cell differentiation	11	7	4	1	0.67069	0.58413	0.80164	0.99246
positive regulation of T cell proliferation	45	14	31	1	0.89349	0.60967	0.68215	0.36056
positive regulation of B cell proliferation	37	15	22	1	0.27017	0.62065	0.99111	0.99836
B cell activation	27	11	16	1	0.97569	0.64337	0.52172	0.44918
monocyte differentiation	12	3	9	1	0.92542	0.64338	0.64156	0.36325
positive regulation of leukocyte migration	16	7	9	1	0.89016	0.64717	0.64164	0.69381
isotype switching	14	7	7	1	0.85231	0.67505	0.68523	0.8296
positive regulation of T cell activation	17	3	14	1	0.9996	0.68331	0.64139	0.16146
humoral immune response	19	3	16	1	0.9996	0.72396	0.7194	0.17917
negative regulation of myeloid cell differentiation	16	7	9	1	0.80299	0.73181	0.82369	0.85278
immunoglobulin mediated immune response	11	4	7	1	0.96961	0.74942	0.64649	0.51252
embryonic hemopoiesis	19	8	11	1	0.99682	0.77977	0.64164	0.55388
inflammatory response to antigenic stimulus	11	3	8	1	0.9996	0.79625	0.71266	0.4102
spleen development	29	8	21	1	0.89677	0.80161	0.87015	0.51829
definitive hemopoiesis	13	4	9	1	0.94778	0.80371	0.77374	0.53303
positive regulation of erythrocyte differentiation	19	5	14	1	0.9996	0.81758	0.72913	0.3077
positive regulation of activated T cell proliferation	18	9	9	1	0.74943	0.81855	0.93853	0.96558
B cell differentiation	39	18	21	1	0.91405	0.8643	0.87578	0.8631
leukocyte chemotaxis	11	3	8	1	0.89016	0.88906	0.91565	0.70466
positive regulation of T cell differentiation	13	3	10	1	0.95907	0.89247	0.88391	0.52016
positive regulation of alpha-beta T cell proliferation	12	3	9	1	0.9996	0.89247	0.83624	0.46409
negative regulation of T cell activation	14	4	10	1	0.91592	0.91505	0.92508	0.68908
positive thymic T cell selection	10	4	6	1	0.9962	0.93355	0.87578	0.69828
B cell proliferation	14	7	7	1	0.97569	0.94006	0.88391	0.83303
negative regulation of osteoclast differentiation	18	9	9	1	0.98135	0.95683	0.90511	0.85278
erythrocyte differentiation	43	15	28	1	0.85541	0.95717	0.99093	0.84509
B cell receptor signaling pathway	27	8	19	1	0.99096	0.96188	0.93853	0.57803
negative thymic T cell selection	12	4	8	1	0.9996	1	0.99111	0.75272
positive regulation of mast cell degranulation	11	7	4	1	0.9996	1	1	0.90744
erythrocyte maturation	11	6	5	1	0.9996	1	0.97595	0.86339
positive regulation of interferon-gamma-mediated signaling pathway	22	11	11	1	0.9996	1	1	0.94374
positive regulation of type I interferon-mediated signaling pathway	22	11	11	1	0.9996	1	1	0.95246
negative regulation of type I interferon-mediated signaling pathway	19	9	10	1	0.9996	1	1	0.92438

## Sheet: HFD-S vs LFD
Name	Genes (tot)	Genes (up)	Genes (down)	p adj (dist.dir.up)	p adj (mix.dir.up)	p adj (non-dir.)	p adj (mix.dir.dn)	p adj (dist.dir.dn)
positive regulation of neutrophil chemotaxis	18	10	8	0.95038	0.11362	0	0.0813	1
positive regulation of immune response	10	3	7	1	0.21912	0.015784	0.1084	0.20487
antigen processing and presentation of exogenous peptide antigen via MHC class II	13	1	12	1	0.3256	0.01891	0.071735	0.0085842
innate immune response	173	93	80	1	0.35139	0.038172	0.087892	0.51614
immunoglobulin mediated immune response	11	1	10	1	0.84252	0.038172	0.046457	0
negative regulation of T cell receptor signaling pathway	12	4	8	1	0.092188	0.042474	0.37912	0.93338
hemopoiesis	73	46	27	0.89517	0.33429	0.05006	0.18345	1
embryonic hemopoiesis	19	11	8	0.95728	0.32005	0.072788	0.26558	1
T cell homeostasis	20	10	10	0.34988	0.042207	0.10579	0.85113	1
macrophage differentiation	11	6	5	0.72623	0.20327	0.14852	0.57882	1
myeloid cell differentiation	22	14	8	1	0.68799	0.17418	0.1084	0.66779
positive regulation of B cell differentiation	11	2	9	1	0.62158	0.18732	0.27013	0.057305
mast cell activation	10	1	9	1	0.93698	0.19694	0.22173	0.0085842
antigen processing and presentation	24	10	14	1	0.49723	0.20404	0.36017	0.53007
positive thymic T cell selection	10	4	6	1	0.58677	0.20467	0.34632	0.50505
regulation of innate immune response	10	4	6	1	0.36206	0.21622	0.5691	0.96578
positive regulation of B cell proliferation	37	12	25	1	0.93698	0.22274	0.1084	0
regulation of immune response	20	8	12	1	0.73613	0.24815	0.25571	0.17459
positive regulation of activated T cell proliferation	18	9	9	0.93601	0.37071	0.2622	0.62222	1
positive regulation of T cell proliferation	45	19	26	1	0.6574	0.27034	0.3074	0.19613
positive regulation of innate immune response	13	8	5	1	0.85087	0.29468	0.11941	0.3448
toll-like receptor signaling pathway	11	3	8	1	0.69124	0.302	0.36017	0.13801
B cell homeostasis	18	9	9	0.66378	0.22999	0.31833	0.85113	1
positive regulation of T cell mediated cytotoxicity	17	9	8	0.99133	0.51482	0.33091	0.5644	1
defense response to virus	61	31	30	1	0.75172	0.35265	0.34632	0.38636
B cell differentiation	39	20	19	0.82425	0.33429	0.35265	0.80891	1
positive regulation of alpha-beta T cell proliferation	12	6	6	0.80673	0.35439	0.35593	0.77705	1
positive regulation of erythrocyte differentiation	19	9	10	1	0.52847	0.36232	0.57882	0.89906
neutrophil chemotaxis	29	16	13	1	0.79887	0.43188	0.35978	0.59391
negative regulation of T cell proliferation	29	13	16	1	0.94286	0.43959	0.21735	0.057305
complement activation, classical pathway	24	11	13	1	0.98808	0.46267	0.16028	0.040775
leukocyte migration	18	10	8	0.85253	0.50212	0.46767	0.77705	1
T cell receptor signaling pathway	31	16	15	0.29052	0.14356	0.47008	0.99385	1
negative regulation of B cell proliferation	15	6	9	1	0.73756	0.47008	0.53116	0.51614
erythrocyte maturation	11	5	6	1	0.6722	0.47008	0.58855	0.78234
erythrocyte differentiation	43	23	20	1	0.8175	0.51514	0.5147	0.60047
inflammatory response to antigenic stimulus	11	6	5	0.8314	0.51017	0.51972	0.79645	1
immune response	142	79	63	1	0.88539	0.53731	0.36017	0.35661
T cell proliferation	21	12	9	0.63811	0.41059	0.53993	0.91954	1
monocyte differentiation	12	6	6	0.92891	0.56352	0.54319	0.80213	1
cellular response to interferon-gamma	15	8	7	1	0.75159	0.57441	0.63623	0.89145
T cell differentiation in thymus	41	19	22	0.95323	0.44406	0.5774	0.88454	1
B cell activation	27	10	17	1	0.84252	0.6077	0.57882	0.25272
granulocyte differentiation	11	3	8	1	0.8482	0.6197	0.59713	0.22309
humoral immune response	19	11	8	0.79253	0.55941	0.62275	0.88454	1
positive regulation of T cell differentiation	13	3	10	1	0.95904	0.63211	0.57383	0.11248
positive regulation of natural killer cell mediated cytotoxicity	15	7	8	1	0.84483	0.63304	0.61553	0.58948
natural killer cell differentiation	13	8	5	1	0.8175	0.6503	0.6224	0.96578
erythrocyte development	25	6	19	1	0.6722	0.65943	0.78135	0.3167
V(D)J recombination	32	29	3	0.18219	0.70711	0.69283	0.93651	1
T cell costimulation	14	12	2	0.92938	0.90103	0.72141	0.52107	1
erythrocyte homeostasis	14	6	8	1	0.9992	0.73162	0.52107	0.18097
T cell activation	32	13	19	1	0.84483	0.74216	0.7743	0.51614
complement activation	11	6	5	1	0.9587	0.7548	0.57882	0.53711
positive regulation of osteoclast differentiation	19	10	9	0.93443	0.7133	0.77134	0.90368	1
spleen development	29	19	10	0.72623	0.71777	0.78195	0.92854	1
negative regulation of osteoclast differentiation	18	8	10	0.92938	0.62514	0.78195	0.93805	1
negative thymic T cell selection	12	7	5	1	0.94765	0.79794	0.63806	0.66779
lymph node development	24	14	10	0.99734	0.86775	0.81384	0.8238	0.98958
negative regulation of myeloid cell differentiation	16	9	7	0.89922	0.75732	0.82122	0.91674	1
positive regulation of mast cell degranulation	11	6	5	1	0.97595	0.82575	0.65453	0.57589
positive regulation of macrophage activation	11	6	5	0.96412	0.82246	0.8324	0.87881	1
negative regulation of type I interferon-mediated signaling pathway	19	18	1	0.52429	0.87619	0.85902	0.99192	1
thymus development	35	25	10	0.94009	0.93849	0.86046	0.76758	1
positive regulation of myeloid cell differentiation	30	28	2	0.34925	0.87529	0.86687	0.96055	1
isotype switching	14	7	7	0.85139	0.71777	0.87267	0.96884	1
antigen processing and presentation of peptide antigen via MHC class I	12	4	8	1	0.96904	0.874	0.82602	0.5209
definitive hemopoiesis	13	5	8	1	0.93193	0.87552	0.84483	0.60832
osteoclast differentiation	22	12	10	0.83614	0.75402	0.87833	0.96911	1
leukocyte chemotaxis	11	6	5	0.95342	0.85137	0.8864	0.91674	1
response to interferon-gamma	41	33	8	0.68953	0.92879	0.88984	0.87881	1
T cell differentiation	57	35	22	0.3774	0.60534	0.89881	1	1
B cell proliferation	14	6	8	1	0.90464	0.90136	0.90163	0.80288
positive regulation of type I interferon-mediated signaling pathway	22	20	2	0.56495	0.91476	0.91883	0.99108	1
positive regulation of interferon-gamma-mediated signaling pathway	22	19	3	0.56964	0.89608	0.91943	1	1
negative regulation of T cell activation	14	6	8	0.90253	0.7437	0.92012	0.99108	1
T cell proliferation involved in immune response	11	1	10	1	0.62798	0.92371	0.96055	0.69154
myeloid dendritic cell differentiation	11	6	5	0.99734	0.93193	0.94243	0.91674	0.98958
regulation of osteoclast differentiation	11	3	8	1	0.90008	0.95761	0.94351	0.78823
B cell receptor signaling pathway	27	10	17	1	0.9992	0.95993	0.88454	0.3448
positive regulation of leukocyte migration	16	9	7	0.9445	0.91173	0.95993	0.96258	1
activation-induced cell death of T cells	15	6	9	1	0.98165	0.97756	0.94015	0.76701
positive regulation of T cell activation	17	8	9	1	0.94662	0.98727	0.97571	0.98896
positive regulation of defense response to virus by host	10	6	4	0.93481	0.94765	0.99239	0.9948	1
