# Supplementary material for: Six Tissue Transcriptomics Reveals Specific Immune Suppression in Spleen by Dietary Polyunsaturated Fatty Acids
Source: PLoS One. 2016 May 11;11(5):e0155099. doi: 10.1371/journal.pone.0155099 (PMC4864434; doi:10.1371/journal.pone.0155099)
Supplement: S4 Table — (XLSX) [file pone.0155099.s006.xlsx]

## Sheet: HFD-P vs LFD
Name	Genes (tot)	Genes (up)	Genes (down)	p adj (dist.dir.up)	p adj (mix.dir.up)	p adj (non-dir.)	p adj (mix.dir.dn)	p adj (dist.dir.dn)
positive regulation of T cell proliferation	45	23	22	1	0.63413	0	0	0.16106
antigen processing and presentation	24	6	18	1	0.81038	0.013048	0.013032	0.0033286
lymph node development	24	13	11	1	0.47304	0.075725	0.20086	0.68235
hemopoiesis	73	44	29	0.96855	0.30895	0.075725	0.34531	1
positive regulation of T cell activation	17	7	10	1	0.42036	0.095142	0.26011	0.3598
natural killer cell differentiation	13	4	9	1	0.81038	0.10567	0.078192	0.055184
antigen processing and presentation of peptide antigen via MHC class I	12	4	8	1	0.92535	0.10945	0.055534	0.04893
positive regulation of T cell mediated cytotoxicity	17	7	10	1	0.50165	0.15977	0.34531	0.39401
cellular response to interferon-gamma	15	6	9	1	0.8788	0.20924	0.19711	0.16106
osteoclast differentiation	22	11	11	1	0.57216	0.23875	0.44325	0.65691
negative regulation of T cell activation	14	8	6	0.92585	0.2442	0.27438	0.81168	1
positive thymic T cell selection	10	4	6	1	0.40833	0.30775	0.66469	0.66847
T cell receptor signaling pathway	31	10	21	1	0.7825	0.33901	0.41107	0.053537
positive regulation of macrophage activation	11	8	3	0.80996	0.65632	0.40563	0.64279	1
T cell homeostasis	20	10	10	1	0.66959	0.41817	0.64243	0.71251
positive regulation of myeloid cell differentiation	30	25	5	0.049639	0.57166	0.4254	0.82652	1
positive regulation of osteoclast differentiation	19	11	8	1	0.85426	0.465	0.46485	0.74754
T cell activation	32	17	15	1	0.9461	0.47875	0.37459	0.50157
embryonic hemopoiesis	19	14	5	1	0.96316	0.47931	0.15728	0.93317
negative regulation of T cell proliferation	29	14	15	1	0.9461	0.51243	0.40002	0.34916
granulocyte differentiation	11	3	8	1	0.96279	0.51505	0.45111	0.10008
positive regulation of natural killer cell mediated cytotoxicity	15	7	8	1	0.55938	0.51505	0.81168	0.78728
definitive hemopoiesis	13	5	8	1	0.99063	0.53218	0.39055	0.17881
positive regulation of activated T cell proliferation	18	11	7	1	1	0.56365	0.10392	0.43632
thymus development	35	15	20	1	0.92346	0.58065	0.52204	0.22113
positive regulation of leukocyte migration	16	11	5	0.86511	0.72847	0.58241	0.77931	1
toll-like receptor signaling pathway	11	5	6	1	0.95027	0.60175	0.49775	0.41592
positive regulation of alpha-beta T cell proliferation	12	4	8	1	0.99063	0.62512	0.46485	0.14968
negative thymic T cell selection	12	3	9	1	1	0.6349	0.42652	0.044622
monocyte differentiation	12	4	8	1	0.90621	0.64393	0.64288	0.28427
V(D)J recombination	32	28	4	0.09561	0.8788	0.6574	0.58755	1
spleen development	29	15	14	1	1	0.65917	0.37459	0.34916
positive regulation of erythrocyte differentiation	19	12	7	1	0.80392	0.65917	0.79362	0.97356
antigen processing and presentation of exogenous peptide antigen via MHC class II	13	2	11	1	0.83934	0.65917	0.72198	0.06456
regulation of innate immune response	10	5	5	1	0.8788	0.66001	0.69246	0.67446
B cell receptor signaling pathway	27	10	17	1	0.42036	0.66624	0.92217	0.58902
positive regulation of mast cell degranulation	11	6	5	1	0.68243	0.68424	0.86283	0.9422
myeloid dendritic cell differentiation	11	5	6	1	0.83934	0.69997	0.78711	0.65407
response to interferon-gamma	41	32	9	0.35108	0.92307	0.72269	0.69173	1
positive regulation of immune response	10	7	3	0.95596	0.82867	0.72269	0.81928	1
isotype switching	14	7	7	1	0.75939	0.72907	0.86216	0.81297
positive regulation of T cell differentiation	13	4	9	1	0.99063	0.74335	0.6751	0.17385
immune response	142	78	64	1	1	0.74769	0.48588	0.49556
leukocyte migration	18	10	8	1	0.95337	0.75078	0.70366	0.70689
neutrophil chemotaxis	29	20	9	1	0.97941	0.76199	0.63484	0.97533
erythrocyte maturation	11	6	5	1	1	0.77637	0.504	0.49831
innate immune response	173	91	82	1	1	0.81196	0.62195	0.37638
regulation of immune response	20	8	12	1	1	0.82783	0.68386	0.24036
positive regulation of B cell differentiation	11	4	7	1	0.96713	0.82952	0.80632	0.39846
positive regulation of B cell proliferation	37	25	12	0.74532	0.8788	0.82952	0.89651	1
negative regulation of T cell receptor signaling pathway	12	7	5	1	0.99862	0.82983	0.6751	0.70122
humoral immune response	19	9	10	1	0.95926	0.83144	0.81543	0.58979
positive regulation of defense response to virus by host	10	6	4	1	1	0.84521	0.52042	0.56905
B cell differentiation	39	25	14	1	0.98948	0.86179	0.81168	0.96459
macrophage differentiation	11	5	6	1	0.85426	0.86437	0.92987	0.75942
erythrocyte differentiation	43	21	22	1	1	0.86698	0.46608	0.16824
inflammatory response to antigenic stimulus	11	6	5	1	1	0.88723	0.66548	0.53798
B cell proliferation	14	6	8	1	1	0.8953	0.8323	0.49556
erythrocyte homeostasis	14	5	9	1	0.92346	0.8953	0.91785	0.50257
positive regulation of innate immune response	13	7	6	1	0.96358	0.90302	0.91545	0.80032
immunoglobulin mediated immune response	11	3	8	1	1	0.90769	0.82694	0.20402
T cell differentiation	57	28	29	1	1	0.92667	0.83578	0.45718
T cell costimulation	14	7	7	1	0.99697	0.93246	0.88735	0.67446
positive regulation of neutrophil chemotaxis	18	8	10	1	0.86535	0.94939	0.99124	0.7751
defense response to virus	61	25	36	1	1	0.95434	0.7026	0.040775
regulation of osteoclast differentiation	11	6	5	1	0.87415	0.95486	0.99999	0.96701
complement activation	11	5	6	1	1	0.96308	0.58214	0.17881
B cell activation	27	11	16	1	1	0.97067	0.91303	0.3598
myeloid cell differentiation	22	8	14	1	1	0.98416	0.83941	0.16176
B cell homeostasis	18	9	9	1	1	0.98747	0.89963	0.58902
mast cell activation	10	5	5	1	1	0.98885	0.83578	0.5331
T cell proliferation	21	9	12	1	1	0.99304	0.94901	0.53798
negative regulation of osteoclast differentiation	18	11	7	1	1	0.99737	0.86161	0.74725
leukocyte chemotaxis	11	8	3	1	1	0.99737	0.73221	0.78225
T cell differentiation in thymus	41	18	23	1	1	1	0.86283	0.16824
negative regulation of B cell proliferation	15	9	6	1	1	1	0.95698	0.84809
T cell proliferation involved in immune response	11	5	6	1	1	1	1	0.74894
negative regulation of myeloid cell differentiation	16	5	11	1	1	1	1	0.5331
complement activation, classical pathway	24	14	10	1	1	1	0.87301	0.67446
activation-induced cell death of T cells	15	7	8	1	1	1	1	0.80576
erythrocyte development	25	11	14	1	1	1	1	0.55969
positive regulation of interferon-gamma-mediated signaling pathway	22	12	10	1	1	1	0.98705	0.67446
positive regulation of type I interferon-mediated signaling pathway	22	11	11	1	1	1	0.938	0.4588
negative regulation of type I interferon-mediated signaling pathway	19	10	9	1	1	1	0.99455	0.65691

## Sheet: HFD-P vs HFD-S
Name	Genes (tot)	Genes (up)	Genes (down)	p adj (dist.dir.up)	p adj (mix.dir.up)	p adj (non-dir.)	p adj (mix.dir.dn)	p adj (dist.dir.dn)
T cell activation	32	20	12	0.96075	0.52738	0.12232	0.23604	0.99934
positive regulation of natural killer cell mediated cytotoxicity	15	7	8	1	0.51553	0.12232	0.4706	0.96695
positive regulation of alpha-beta T cell proliferation	12	3	9	1	0.52738	0.1699	0.37393	0.35749
T cell receptor signaling pathway	31	10	21	1	0.62451	0.18058	0.2761	0.27921
cellular response to interferon-gamma	15	7	8	1	0.97909	0.3262	0.14933	0.19106
T cell homeostasis	20	8	12	1	0.61664	0.32819	0.5016	0.69218
T cell proliferation	21	12	9	0.97489	0.58051	0.37706	0.57952	0.99934
erythrocyte differentiation	43	23	20	1	0.90709	0.39288	0.29322	0.6524
B cell homeostasis	18	8	10	1	0.85112	0.39288	0.42484	0.54485
natural killer cell differentiation	13	5	8	1	0.98817	0.39288	0.23604	0.15706
spleen development	29	12	17	1	0.91891	0.40725	0.36707	0.31568
lymph node development	24	11	13	1	0.82112	0.46555	0.56223	0.74956
granulocyte differentiation	11	4	7	1	0.92911	0.48342	0.45003	0.32202
immune response	142	68	74	1	0.93829	0.53178	0.42484	0.53468
negative thymic T cell selection	12	5	7	1	0.73833	0.53178	0.63111	0.82815
negative regulation of T cell proliferation	29	14	15	1	0.90709	0.53178	0.4887	0.62366
isotype switching	14	5	9	1	0.71949	0.53178	0.68911	0.77302
B cell activation	27	16	11	1	0.87208	0.53178	0.56223	0.94346
thymus development	35	16	19	1	0.93906	0.53178	0.46821	0.45306
positive regulation of T cell mediated cytotoxicity	17	9	8	0.72427	0.52738	0.53178	0.89477	0.9995
negative regulation of T cell activation	14	9	5	0.61476	0.55102	0.53178	0.87552	0.9995
T cell differentiation	57	33	24	0.91194	0.77316	0.5326	0.68911	0.99934
positive thymic T cell selection	10	5	5	0.87206	0.55703	0.56701	0.87159	0.9995
positive regulation of macrophage activation	11	6	5	0.86128	0.58051	0.58348	0.87552	0.9995
antigen processing and presentation of peptide antigen via MHC class I	12	5	7	1	0.98817	0.59924	0.48695	0.37151
positive regulation of T cell activation	17	6	11	1	0.90709	0.60082	0.63106	0.52527
regulation of innate immune response	10	5	5	1	0.81582	0.64699	0.77414	0.9637
positive regulation of T cell differentiation	13	4	9	1	0.58051	0.66178	0.8752	0.9572
macrophage differentiation	11	6	5	1	0.99607	0.66178	0.52202	0.58102
humoral immune response	19	7	12	1	0.90709	0.66178	0.64228	0.58262
positive regulation of type I interferon-mediated signaling pathway	22	11	11	1	0.81582	0.69665	0.82857	0.98311
negative regulation of osteoclast differentiation	18	7	11	1	0.99851	0.70205	0.58857	0.42565
innate immune response	173	81	92	1	0.89727	0.71213	0.77199	0.84412
negative regulation of type I interferon-mediated signaling pathway	19	11	8	0.91194	0.81582	0.73807	0.88449	0.99934
positive regulation of activated T cell proliferation	18	8	10	1	0.90709	0.74311	0.77523	0.84412
positive regulation of T cell proliferation	45	20	25	1	1	0.7478	0.58401	0.45306
positive regulation of B cell differentiation	11	3	8	1	0.95793	0.74978	0.68911	0.45306
erythrocyte maturation	11	5	6	0.93913	0.71949	0.75134	0.91222	0.99934
myeloid dendritic cell differentiation	11	6	5	0.95737	0.83346	0.75689	0.86189	0.99934
positive regulation of immune response	10	5	5	1	0.8831	0.76536	0.80266	0.94346
toll-like receptor signaling pathway	11	6	5	1	0.91143	0.78143	0.74651	0.9121
complement activation, classical pathway	24	11	13	1	0.89727	0.78239	0.80788	0.90638
osteoclast differentiation	22	13	9	1	0.90709	0.79143	0.77523	0.97456
B cell receptor signaling pathway	27	15	12	1	0.90709	0.79814	0.80788	0.97955
leukocyte migration	18	10	8	0.91194	0.83346	0.79814	0.9103	0.99934
negative regulation of T cell receptor signaling pathway	12	4	8	1	0.98817	0.79814	0.68911	0.46285
defense response to virus	61	18	43	1	1	0.80428	0.66058	0.13119
negative regulation of myeloid cell differentiation	16	4	12	1	0.90709	0.80428	0.80788	0.54837
activation-induced cell death of T cells	15	4	11	1	0.96836	0.81339	0.77523	0.48824
antigen processing and presentation of exogenous peptide antigen via MHC class II	13	5	8	1	0.85051	0.81515	0.87552	0.91713
erythrocyte homeostasis	14	7	7	1	0.90709	0.81925	0.85717	0.9572
positive regulation of interferon-gamma-mediated signaling pathway	22	12	10	0.91194	0.84906	0.83698	0.93344	0.99934
definitive hemopoiesis	13	3	10	1	0.98817	0.86002	0.78392	0.44869
B cell proliferation	14	7	7	0.96075	0.85051	0.86024	0.93822	0.99934
embryonic hemopoiesis	19	9	10	1	0.96005	0.86024	0.80788	0.85314
mast cell activation	10	4	6	1	0.91318	0.86352	0.86037	0.87052
monocyte differentiation	12	3	9	1	0.99851	0.8675	0.78392	0.45306
antigen processing and presentation	24	11	13	1	1	0.87126	0.56374	0.30341
positive regulation of B cell proliferation	37	21	16	0.94267	0.91891	0.88995	0.91191	0.99934
immunoglobulin mediated immune response	11	2	9	1	0.58446	0.89017	0.98652	0.9572
neutrophil chemotaxis	29	12	17	1	0.85051	0.89719	0.96637	0.96394
positive regulation of defense response to virus by host	10	4	6	1	1	0.90631	0.78511	0.63714
T cell differentiation in thymus	41	15	26	1	1	0.92335	0.80111	0.44952
T cell costimulation	14	6	8	1	1	0.92335	0.74651	0.54559
negative regulation of B cell proliferation	15	8	7	1	0.99985	0.92335	0.81399	0.87026
positive regulation of erythrocyte differentiation	19	8	11	1	1	0.93724	0.8298	0.67798
positive regulation of mast cell degranulation	11	5	6	1	1	0.93724	0.84093	0.76924
myeloid cell differentiation	22	7	15	1	0.95485	0.94841	0.93718	0.74454
positive regulation of innate immune response	13	6	7	1	1	0.95896	0.86037	0.76924
positive regulation of neutrophil chemotaxis	18	11	7	1	1	0.9604	0.86461	0.94984
erythrocyte development	25	13	12	1	0.97696	0.97964	0.97192	0.98141
hemopoiesis	73	37	36	1	1	0.98155	0.61434	0.31118
B cell differentiation	39	22	17	1	1	0.98268	0.86823	0.91533
leukocyte chemotaxis	11	4	7	1	0.96005	0.9874	0.97987	0.91396
regulation of osteoclast differentiation	11	5	6	1	1	0.98996	0.94319	0.89912
inflammatory response to antigenic stimulus	11	4	7	1	1	0.98996	0.95513	0.83644
complement activation	11	6	5	1	1	0.98996	0.9201	0.92336
positive regulation of osteoclast differentiation	19	9	10	1	1	1	0.99157	0.91353
T cell proliferation involved in immune response	11	4	7	1	0.97696	1	1	0.97065
response to interferon-gamma	41	32	9	1	1	1	0.69656	0.93259
positive regulation of leukocyte migration	16	12	4	0.96075	1	1	0.97351	0.99934
V(D)J recombination	32	25	7	1	1	1	0.62221	0.67839
positive regulation of myeloid cell differentiation	30	25	5	1	1	1	0.38748	0.61978
regulation of immune response	20	7	13	1	1	1	0.96943	0.67847

## Sheet: HFD-S vs LFD
Name	Genes (tot)	Genes (up)	Genes (down)	p adj (dist.dir.up)	p adj (mix.dir.up)	p adj (non-dir.)	p adj (mix.dir.dn)	p adj (dist.dir.dn)
antigen processing and presentation	24	6	18	1	0.95836	0.11491	0.010867	0.0070913
positive regulation of T cell proliferation	45	19	26	1	0.37694	0.16514	0.45401	0.4893
negative thymic T cell selection	12	3	9	1	0.61738	0.18509	0.26174	0.13203
antigen processing and presentation of peptide antigen via MHC class I	12	4	8	1	1	0.20353	0.023286	0.0070913
embryonic hemopoiesis	19	11	8	1	0.5025	0.20353	0.4643	0.9409
B cell homeostasis	18	8	10	1	0.39907	0.29256	0.71377	0.80416
positive regulation of osteoclast differentiation	19	12	7	1	0.82237	0.29856	0.20485	0.81126
leukocyte migration	18	9	9	1	0.85531	0.31202	0.22598	0.47731
lymph node development	24	13	11	1	0.5929	0.31971	0.61388	0.88504
toll-like receptor signaling pathway	11	4	7	1	0.79327	0.44972	0.49284	0.4052
negative regulation of T cell activation	14	6	8	1	0.44226	0.4518	0.82764	0.84572
T cell homeostasis	20	10	10	1	0.48178	0.46202	0.83736	0.9409
positive thymic T cell selection	10	4	6	1	0.8061	0.49839	0.55301	0.50463
positive regulation of alpha-beta T cell proliferation	12	5	7	1	0.68642	0.54736	0.71772	0.68687
hemopoiesis	73	47	26	0.56838	0.63799	0.54833	0.8467	1
T cell activation	32	15	17	1	0.95836	0.55546	0.34594	0.3296
regulation of immune response	20	11	9	1	0.95836	0.56246	0.35614	0.58511
spleen development	29	15	14	1	0.85122	0.58761	0.60372	0.69904
positive regulation of immune response	10	6	4	0.96417	0.63101	0.60362	0.87707	1
positive regulation of mast cell degranulation	11	8	3	0.93385	0.8251	0.62726	0.7089	1
B cell activation	27	9	18	1	0.81209	0.71461	0.74699	0.28522
positive regulation of T cell activation	17	10	7	1	0.99085	0.71461	0.44406	0.64959
B cell receptor signaling pathway	27	12	15	1	0.95836	0.72766	0.60442	0.39487
erythrocyte differentiation	43	17	26	1	0.9298	0.75158	0.7089	0.246
positive regulation of T cell mediated cytotoxicity	17	5	12	1	0.90338	0.75158	0.71772	0.23782
T cell costimulation	14	7	7	1	0.61738	0.75246	0.96219	0.97073
positive regulation of natural killer cell mediated cytotoxicity	15	7	8	1	0.81345	0.76532	0.83736	0.77204
thymus development	35	18	17	1	1	0.78265	0.46418	0.42807
negative regulation of T cell receptor signaling pathway	12	8	4	0.8596	0.79327	0.78265	0.9259	1
osteoclast differentiation	22	11	11	1	0.98267	0.78762	0.60372	0.51288
antigen processing and presentation of exogenous peptide antigen via MHC class II	13	1	12	1	0.80907	0.78882	0.78173	0.089705
immune response	142	80	62	1	1	0.79461	0.45401	0.66244
humoral immune response	19	12	7	1	0.94959	0.79827	0.72177	0.90294
positive regulation of macrophage activation	11	7	4	1	0.82958	0.80542	0.90197	0.99022
negative regulation of B cell proliferation	15	8	7	1	0.9298	0.81224	0.77445	0.78832
T cell differentiation	57	24	33	1	0.98267	0.81676	0.62551	0.19814
erythrocyte maturation	11	4	7	1	0.96379	0.81797	0.72177	0.4052
myeloid dendritic cell differentiation	11	5	6	1	0.94464	0.81797	0.75968	0.63284
natural killer cell differentiation	13	6	7	1	0.97618	0.83951	0.71377	0.52177
macrophage differentiation	11	7	4	1	0.83875	0.83993	0.92989	0.99411
definitive hemopoiesis	13	4	9	1	0.62351	0.84187	0.97175	0.70827
defense response to virus	61	31	30	1	0.9298	0.86289	0.87492	0.73844
response to interferon-gamma	41	30	11	0.79972	0.99085	0.86289	0.6735	1
positive regulation of myeloid cell differentiation	30	27	3	0.086987	0.91683	0.86289	0.9736	1
isotype switching	14	7	7	0.86519	0.58176	0.87623	1	1
mast cell activation	10	3	7	1	0.72869	0.87812	0.96037	0.70523
positive regulation of B cell differentiation	11	6	5	1	0.95836	0.87873	0.83936	0.80256
monocyte differentiation	12	6	6	1	0.9664	0.88456	0.82416	0.69904
positive regulation of leukocyte migration	16	8	8	1	0.80907	0.88516	0.9755	0.91157
positive regulation of B cell proliferation	37	21	16	0.87574	0.74706	0.88602	0.9926	1
neutrophil chemotaxis	29	16	13	1	0.8866	0.89266	0.96375	0.93454
inflammatory response to antigenic stimulus	11	6	5	1	0.99302	0.89266	0.75968	0.71205
myeloid cell differentiation	22	9	13	1	0.98036	0.89488	0.82962	0.43621
positive regulation of erythrocyte differentiation	19	12	7	0.85661	0.8422	0.90474	0.98642	1
B cell differentiation	39	26	13	1	1	0.90733	0.71772	0.93454
positive regulation of innate immune response	13	7	6	1	0.83002	0.90733	0.98607	0.96232
innate immune response	173	86	87	1	0.95836	0.91476	0.90575	0.55219
T cell differentiation in thymus	41	19	22	1	0.97276	0.91498	0.88092	0.53884
immunoglobulin mediated immune response	11	2	9	1	0.80862	0.91498	0.96127	0.40274
positive regulation of neutrophil chemotaxis	18	7	11	1	0.78289	0.91498	0.98062	0.77204
positive regulation of activated T cell proliferation	18	6	12	1	0.92139	0.91654	0.92989	0.47181
positive regulation of T cell differentiation	13	5	8	1	1	0.92028	0.75296	0.33747
positive regulation of defense response to virus by host	10	6	4	1	0.97218	0.92272	0.88896	0.86028
negative regulation of T cell proliferation	29	15	14	1	1	0.92883	0.80291	0.58511
granulocyte differentiation	11	4	7	1	0.99085	0.92883	0.90197	0.49964
cellular response to interferon-gamma	15	9	6	1	1	0.92883	0.72737	0.71074
complement activation	11	2	9	1	0.99511	0.92883	0.88896	0.20986
T cell proliferation	21	10	11	1	1	0.94999	0.71143	0.32757
B cell proliferation	14	5	9	1	1	0.95042	0.87338	0.33685
T cell receptor signaling pathway	31	14	17	1	0.99511	0.96454	0.92989	0.55796
V(D)J recombination	32	28	4	0.13592	0.99511	0.97275	1	1
activation-induced cell death of T cells	15	8	7	0.79972	0.74798	0.97275	1	1
negative regulation of myeloid cell differentiation	16	11	5	1	1	0.98674	0.92989	0.9409
negative regulation of osteoclast differentiation	18	11	7	0.8596	0.9354	0.98867	1	1
regulation of osteoclast differentiation	11	8	3	1	1	0.99243	0.98607	0.99411
T cell proliferation involved in immune response	11	5	6	1	1	1	1	0.75186
complement activation, classical pathway	24	12	12	1	1	1	1	0.80977
regulation of innate immune response	10	4	6	1	1	1	0.99933	0.75394
erythrocyte development	25	9	16	1	1	1	1	0.4052
erythrocyte homeostasis	14	8	6	1	1	1	1	0.7773
leukocyte chemotaxis	11	6	5	1	1	1	0.99389	0.84572
positive regulation of interferon-gamma-mediated signaling pathway	22	10	12	1	1	1	0.97576	0.51071
positive regulation of type I interferon-mediated signaling pathway	22	9	13	1	1	1	0.98062	0.43557
negative regulation of type I interferon-mediated signaling pathway	19	8	11	1	1	1	0.97311	0.4052
