# Supplementary material for: Six Tissue Transcriptomics Reveals Specific Immune Suppression in Spleen by Dietary Polyunsaturated Fatty Acids
Source: PLoS One. 2016 May 11;11(5):e0155099. doi: 10.1371/journal.pone.0155099 (PMC4864434; doi:10.1371/journal.pone.0155099)
Supplement: S5 Table — (XLSX) [file pone.0155099.s007.xlsx]

## Sheet: HFD-P vs LFD
Name	Genes (tot)	Genes (up)	Genes (down)	p adj (dist.dir.up)	p adj (mix.dir.up)	p adj (non-dir.)	p adj (mix.dir.dn)	p adj (dist.dir.dn)
complement activation	11	9	2	0.13938	0.23171	0.11542	0.99901	1
innate immune response	173	105	68	0.012081	0.11765	0.12686	0.99901	1
positive regulation of T cell differentiation	13	9	4	0.69147	0.44631	0.14475	0.6225	1
B cell proliferation	14	9	5	0.65567	0.4705	0.22066	0.99901	1
erythrocyte maturation	11	4	7	0.44024	0.26633	0.25806	0.99901	1
embryonic hemopoiesis	19	11	8	0.13514	0.23171	0.28666	0.99901	1
thymus development	35	16	19	0.28083	0.24938	0.3014	0.99901	1
neutrophil chemotaxis	29	17	12	0.13374	0.23759	0.30879	0.99901	1
lymph node development	24	8	16	0.29681	0.22086	0.31194	0.99901	1
positive regulation of neutrophil chemotaxis	18	13	5	0.20767	0.35514	0.31748	0.99901	1
positive regulation of leukocyte migration	16	13	3	0.17381	0.35647	0.33174	0.99901	1
leukocyte chemotaxis	11	5	6	0.60184	0.48082	0.3451	0.99901	1
B cell homeostasis	18	9	9	0.33695	0.3495	0.375	0.99901	1
positive regulation of erythrocyte differentiation	19	11	8	0.21129	0.33916	0.39216	0.99901	1
immunoglobulin mediated immune response	11	9	2	0.22319	0.41258	0.39377	0.99901	1
leukocyte migration	18	9	9	0.4322	0.40063	0.42902	0.99901	1
humoral immune response	19	11	8	0.46604	0.49379	0.484	0.99901	1
defense response to virus	61	37	24	0.32054	0.46799	0.48446	0.99901	1
T cell homeostasis	20	12	8	0.27925	0.42616	0.49848	0.99901	1
natural killer cell differentiation	13	11	2	0.48109	0.62929	0.49848	0.99901	1
negative regulation of osteoclast differentiation	18	11	7	0.94954	0.77995	0.51705	0.99901	1
negative regulation of T cell proliferation	29	19	10	0.46604	0.60062	0.56537	0.99901	1
negative regulation of T cell receptor signaling pathway	12	8	4	0.39071	0.54496	0.5658	0.99901	1
complement activation, classical pathway	24	19	5	0.54166	0.7137	0.57553	0.99901	1
B cell differentiation	39	22	17	0.27764	0.46105	0.57553	0.99901	1
spleen development	29	12	17	0.78686	0.66546	0.60967	0.99901	1
positive regulation of T cell proliferation	45	22	23	0.76569	0.69363	0.62211	0.99901	1
T cell proliferation	21	11	10	0.99486	0.9999	0.63261	0.99901	1
erythrocyte differentiation	43	18	25	0.44877	0.46105	0.63707	0.99901	1
positive regulation of B cell differentiation	11	7	4	0.44233	0.60809	0.64424	0.99901	1
macrophage differentiation	11	7	4	0.44932	0.61169	0.65134	0.99901	1
B cell receptor signaling pathway	27	17	10	0.4322	0.62167	0.67733	0.99901	1
mast cell activation	10	9	1	0.46604	0.70973	0.68141	0.99901	1
B cell activation	27	11	16	0.69662	0.63991	0.68141	0.99901	1
positive regulation of mast cell degranulation	11	5	6	0.46247	0.55852	0.68141	0.99901	1
positive regulation of immune response	10	4	6	0.94217	0.70721	0.70573	0.99901	1
antigen processing and presentation of exogenous peptide antigen via MHC class II	13	12	1	0.4848	0.75026	0.70725	0.99901	1
T cell differentiation	57	37	20	0.34321	0.6499	0.71177	0.99901	1
regulation of osteoclast differentiation	11	4	7	0.60184	0.59466	0.72809	0.99901	1
positive regulation of myeloid cell differentiation	30	6	24	0.45496	0.35647	0.76009	0.99901	1
T cell receptor signaling pathway	31	17	14	0.46166	0.6499	0.77008	0.99901	1
positive regulation of macrophage activation	11	6	5	0.55399	0.67365	0.77187	0.99901	1
granulocyte differentiation	11	5	6	0.56078	0.64657	0.77943	0.99901	1
myeloid dendritic cell differentiation	11	10	1	0.55916	0.81219	0.77943	0.99901	1
positive regulation of osteoclast differentiation	19	10	9	0.72979	0.78767	0.79348	0.99901	1
T cell differentiation in thymus	41	15	26	0.45668	0.50027	0.7955	0.99901	1
T cell proliferation involved in immune response	11	2	9	0.57938	0.47473	0.7955	0.99901	1
positive regulation of defense response to virus by host	10	3	7	0.5879	0.5835	0.8047	0.99901	1
positive thymic T cell selection	10	5	5	0.92467	0.9999	0.81063	0.99901	1
regulation of immune response	20	10	10	0.73775	0.80439	0.85989	0.99901	1
erythrocyte homeostasis	14	5	9	0.91898	0.80439	0.86088	0.99901	1
cellular response to interferon-gamma	15	4	11	0.89811	0.71153	0.86661	0.99901	1
osteoclast differentiation	22	8	14	0.69662	0.70973	0.87954	0.99901	1
positive regulation of T cell activation	17	10	7	0.65322	0.81775	0.90833	0.99901	1
regulation of innate immune response	10	3	7	0.6611	0.65412	0.90861	0.99901	1
definitive hemopoiesis	13	8	5	0.66735	0.82379	0.91895	0.99901	1
negative regulation of T cell activation	14	5	9	0.89811	0.9999	0.92408	0.99901	1
positive regulation of B cell proliferation	37	16	21	0.73183	0.81219	0.93592	0.99901	1
positive regulation of activated T cell proliferation	18	6	12	0.9012	0.9999	0.9397	0.99901	1
monocyte differentiation	12	6	6	0.69662	0.80848	0.94345	0.99901	1
negative regulation of myeloid cell differentiation	16	13	3	0.7059	0.9999	0.96025	0.99901	1
erythrocyte development	25	2	23	0.69662	0.44631	0.96025	0.99901	1
positive regulation of natural killer cell mediated cytotoxicity	15	5	10	0.7074	0.7532	0.96025	0.99901	1
positive regulation of innate immune response	13	7	6	0.86144	0.9999	0.97941	0.99901	1
immune response	142	79	63	0.78076	0.9999	0.9999	0.99901	1
negative thymic T cell selection	12	7	5	0.77782	0.9999	0.9999	0.99901	1
positive regulation of alpha-beta T cell proliferation	12	6	6	0.79744	0.9999	0.9999	0.99901	1
T cell costimulation	14	7	7	0.79744	0.9999	0.9999	0.99901	1
T cell activation	32	15	17	0.88217	0.9999	0.9999	0.99901	1
negative regulation of B cell proliferation	15	10	5	0.76309	0.9999	0.9999	0.99901	1
response to interferon-gamma	41	10	31	0.83121	0.82379	0.9999	0.99901	1
hemopoiesis	73	46	27	0.86144	0.9999	0.9999	0.99901	1
isotype switching	14	4	10	0.84627	0.9999	0.9999	0.99901	1
V(D)J recombination	32	5	27	0.8284	0.80439	0.9999	0.99901	1
myeloid cell differentiation	22	9	13	0.83121	0.9999	0.9999	0.99901	1
toll-like receptor signaling pathway	11	9	2	0.7059	0.9999	0.9999	0.99901	1
positive regulation of T cell mediated cytotoxicity	17	6	11	0.84694	0.9999	0.9999	0.99901	1
antigen processing and presentation of peptide antigen via MHC class I	12	5	7	0.83121	0.9999	0.9999	0.99901	1
antigen processing and presentation	24	16	8	0.79744	0.9999	0.9999	0.99901	1
activation-induced cell death of T cells	15	4	11	0.84556	0.9999	0.9999	0.99901	1
positive regulation of interferon-gamma-mediated signaling pathway	22	14	8	0.79744	0.9999	0.9999	0.99901	1
inflammatory response to antigenic stimulus	11	8	3	0.70966	0.9999	0.9999	0.99901	1
positive regulation of type I interferon-mediated signaling pathway	22	14	8	0.79744	0.9999	0.9999	0.99901	1
negative regulation of type I interferon-mediated signaling pathway	19	13	6	0.78686	0.9999	0.9999	0.99901	1

## Sheet: HFD-P vs HFD-S
Name	Genes (tot)	Genes (up)	Genes (down)	p adj (dist.dir.up)	p adj (mix.dir.up)	p adj (non-dir.)	p adj (mix.dir.dn)	p adj (dist.dir.dn)
B cell proliferation	14	9	5	0.67749	0.63438	0.78832	1	1
lymph node development	24	8	16	0.72966	0.63438	0.78832	1	1
T cell activation	32	11	21	0.77278	0.63438	0.78832	1	1
defense response to virus	61	32	29	0.83553	0.93645	0.90982	1	1
T cell proliferation	21	9	12	0.99697	1	0.90982	1	0.63889
T cell differentiation	57	18	39	0.93543	0.93143	1	1	1
T cell proliferation involved in immune response	11	9	2	0.95604	1	1	1	1
erythrocyte differentiation	43	17	26	0.99697	1	1	1	0.63889
immune response	142	71	71	0.99697	1	1	1	0.96434
innate immune response	173	80	93	0.99697	1	1	1	1
positive regulation of osteoclast differentiation	19	13	6	0.99697	1	1	1	1
spleen development	29	11	18	0.99697	1	1	1	0.63889
positive thymic T cell selection	10	6	4	0.99697	1	1	1	1
negative thymic T cell selection	12	5	7	0.99697	1	1	1	0.92751
positive regulation of T cell differentiation	13	7	6	0.99697	1	1	1	1
positive regulation of alpha-beta T cell proliferation	12	3	9	0.99697	1	1	1	0.64923
T cell receptor signaling pathway	31	14	17	0.99697	1	1	1	0.92751
positive regulation of macrophage activation	11	5	6	0.99697	1	1	1	0.96434
positive regulation of T cell proliferation	45	21	24	0.99697	1	1	1	0.92751
macrophage differentiation	11	5	6	0.99697	1	1	1	0.96434
T cell differentiation in thymus	41	18	23	0.99697	1	1	1	0.86237
T cell costimulation	14	5	9	0.99697	1	1	1	0.80011
negative regulation of B cell proliferation	15	6	9	0.99697	1	1	1	0.89864
negative regulation of T cell proliferation	29	13	16	0.99697	1	1	1	0.92751
B cell receptor signaling pathway	27	18	9	0.99697	1	1	1	1
positive regulation of activated T cell proliferation	18	5	13	0.99697	1	1	1	0.63889
neutrophil chemotaxis	29	18	11	0.99697	1	1	1	1
response to interferon-gamma	41	23	18	0.99697	1	1	1	1
immunoglobulin mediated immune response	11	7	4	0.99697	1	1	1	1
positive regulation of B cell differentiation	11	5	6	0.99697	1	1	1	0.96434
positive regulation of erythrocyte differentiation	19	10	9	0.99697	1	1	1	1
negative regulation of osteoclast differentiation	18	10	8	0.99697	1	1	1	1
negative regulation of myeloid cell differentiation	16	7	9	0.99697	1	1	1	0.92965
osteoclast differentiation	22	9	13	0.99697	1	1	1	0.86237
antigen processing and presentation of exogenous peptide antigen via MHC class II	13	6	7	0.99697	1	1	1	0.96434
positive regulation of leukocyte migration	16	10	6	0.99697	1	1	1	1
positive regulation of neutrophil chemotaxis	18	12	6	0.99697	1	1	1	1
leukocyte migration	18	10	8	0.99697	1	1	1	1
mast cell activation	10	8	2	0.99697	1	1	1	1
complement activation, classical pathway	24	8	16	0.99697	1	1	1	0.68184
hemopoiesis	73	36	37	0.99697	1	1	1	0.96434
isotype switching	14	5	9	0.99697	1	1	1	0.80011
regulation of innate immune response	10	2	8	0.99697	1	1	1	0.63889
V(D)J recombination	32	17	15	0.99697	1	1	1	1
positive regulation of myeloid cell differentiation	30	18	12	0.99697	1	1	1	1
B cell activation	27	15	12	0.99697	1	1	1	1
positive regulation of T cell activation	17	6	11	0.99697	1	1	1	0.77118
B cell differentiation	39	16	23	0.99697	1	1	1	0.77956
myeloid cell differentiation	22	11	11	0.99697	1	1	1	1
positive regulation of innate immune response	13	5	8	0.99697	1	1	1	0.86482
thymus development	35	11	24	0.99697	1	1	1	0.63889
B cell homeostasis	18	11	7	0.99697	1	1	1	1
positive regulation of B cell proliferation	37	18	19	0.99697	1	1	1	0.96434
T cell homeostasis	20	8	12	0.99697	1	1	1	0.85806
toll-like receptor signaling pathway	11	6	5	0.99697	1	1	1	1
positive regulation of T cell mediated cytotoxicity	17	8	9	0.99697	1	1	1	0.96434
antigen processing and presentation of peptide antigen via MHC class I	12	6	6	0.99697	1	1	1	1
antigen processing and presentation	24	9	15	0.99697	1	1	1	0.77118
embryonic hemopoiesis	19	11	8	0.99697	1	1	1	1
regulation of immune response	20	13	7	0.99697	1	1	1	1
positive regulation of mast cell degranulation	11	7	4	0.99697	1	1	1	1
positive regulation of immune response	10	7	3	0.99697	1	1	1	1
monocyte differentiation	12	4	8	0.99697	1	1	1	0.77956
activation-induced cell death of T cells	15	9	6	0.99697	1	1	1	1
granulocyte differentiation	11	3	8	0.99697	1	1	1	0.68184
erythrocyte development	25	15	10	0.99697	1	1	1	1
humoral immune response	19	8	11	0.99697	1	1	1	0.92479
regulation of osteoclast differentiation	11	6	5	0.99697	1	1	1	1
negative regulation of T cell receptor signaling pathway	12	7	5	0.99697	1	1	1	1
natural killer cell differentiation	13	4	9	0.99697	1	1	1	0.72744
positive regulation of defense response to virus by host	10	5	5	0.99697	1	1	1	1
erythrocyte homeostasis	14	6	8	0.99697	1	1	1	0.92965
negative regulation of T cell activation	14	9	5	0.99697	1	1	1	1
erythrocyte maturation	11	7	4	0.99697	1	1	1	1
cellular response to interferon-gamma	15	5	10	0.99697	1	1	1	0.7687
leukocyte chemotaxis	11	4	7	0.99697	1	1	1	0.86237
definitive hemopoiesis	13	6	7	0.99697	1	1	1	0.96434
positive regulation of natural killer cell mediated cytotoxicity	15	5	10	0.99697	1	1	1	0.7687
myeloid dendritic cell differentiation	11	7	4	0.99697	1	1	1	1
positive regulation of interferon-gamma-mediated signaling pathway	22	12	10	0.99697	1	1	1	1
inflammatory response to antigenic stimulus	11	7	4	0.99697	1	1	1	1
positive regulation of type I interferon-mediated signaling pathway	22	13	9	0.99697	1	1	1	1
complement activation	11	3	8	0.99697	1	1	1	0.68184
negative regulation of type I interferon-mediated signaling pathway	19	12	7	0.99697	1	1	1	1

## Sheet: HFD-S vs LFD
Name	Genes (tot)	Genes (up)	Genes (down)	p adj (dist.dir.up)	p adj (mix.dir.up)	p adj (non-dir.)	p adj (mix.dir.dn)	p adj (dist.dir.dn)
B cell differentiation	39	24	15	0.23124	0.26323	0.14793	0.75993	1
complement activation	11	9	2	0.037198	0.16083	0.15373	0.96967	1
negative regulation of osteoclast differentiation	18	9	9	0.95866	0.52636	0.21045	0.58362	1
positive regulation of innate immune response	13	7	6	0.36132	0.30612	0.21045	0.75993	1
humoral immune response	19	14	5	0.2301	0.34249	0.21669	0.74668	1
positive regulation of leukocyte migration	16	10	6	0.25206	0.3184	0.28103	0.77891	1
embryonic hemopoiesis	19	11	8	0.099068	0.22987	0.28809	1	1
positive regulation of erythrocyte differentiation	19	13	6	0.080094	0.26939	0.29558	1	1
leukocyte migration	18	11	7	0.78248	0.60023	0.30186	0.64281	1
positive regulation of T cell differentiation	13	8	5	0.2301	0.34669	0.32734	0.90617	1
myeloid cell differentiation	22	13	9	0.16158	0.30125	0.3718	1	1
immunoglobulin mediated immune response	11	7	4	0.15846	0.34831	0.4278	1	1
positive regulation of neutrophil chemotaxis	18	9	9	0.36468	0.42243	0.4308	0.91162	1
macrophage differentiation	11	6	5	0.7604	0.56761	0.43365	0.75993	1
B cell homeostasis	18	11	7	0.56514	0.62305	0.5055	0.75993	1
complement activation, classical pathway	24	19	5	0.13786	0.51942	0.52494	1	1
negative regulation of T cell receptor signaling pathway	12	8	4	0.24514	0.48816	0.53092	1	1
spleen development	29	15	14	0.50121	0.56218	0.53533	0.87731	1
T cell homeostasis	20	11	9	0.38443	0.52205	0.54795	0.93856	1
T cell receptor signaling pathway	31	20	11	0.2881	0.56761	0.56129	0.95459	1
erythrocyte development	25	7	18	1	0.74082	0.56409	0.76222	0.9012
erythrocyte differentiation	43	26	17	0.10573	0.36962	0.56913	1	1
definitive hemopoiesis	13	9	4	0.38937	0.62305	0.57579	0.82498	1
erythrocyte maturation	11	5	6	0.6577	0.5708	0.58521	0.85218	1
myeloid dendritic cell differentiation	11	6	5	0.4117	0.55154	0.58915	0.94697	1
leukocyte chemotaxis	11	6	5	0.45296	0.57702	0.61278	0.93513	1
positive regulation of macrophage activation	11	7	4	0.30056	0.54865	0.61846	1	1
T cell differentiation in thymus	41	21	20	0.39433	0.55154	0.62806	1	1
positive regulation of osteoclast differentiation	19	8	11	0.73529	0.62585	0.64362	0.91162	1
positive regulation of immune response	10	3	7	0.98184	0.81381	0.65004	0.80681	1
thymus development	35	21	14	0.32754	0.60615	0.66202	1	1
T cell differentiation	57	43	14	0.064075	0.56761	0.66829	1	1
natural killer cell differentiation	13	10	3	0.32378	0.67238	0.6694	0.93856	1
inflammatory response to antigenic stimulus	11	4	7	0.94166	0.73057	0.6694	0.82498	1
activation-induced cell death of T cells	15	5	10	0.98887	0.8462	0.66983	0.77905	1
T cell proliferation involved in immune response	11	2	9	0.9969	0.98531	0.67891	0.82106	1
positive regulation of T cell activation	17	11	6	0.2434	0.55338	0.69361	1	1
positive regulation of myeloid cell differentiation	30	5	25	0.40932	0.17799	0.70795	1	1
negative regulation of T cell activation	14	4	10	0.9854	0.87962	0.73415	0.84861	1
neutrophil chemotaxis	29	17	12	0.57634	0.78081	0.76614	0.924	1
B cell activation	27	10	17	0.60407	0.5792	0.76614	1	1
positive thymic T cell selection	10	5	5	0.93557	0.95194	0.76749	0.805	1
T cell activation	32	16	16	0.86728	0.86983	0.77155	0.84861	1
positive regulation of T cell proliferation	45	20	25	0.65327	0.70345	0.77676	1	1
negative thymic T cell selection	12	8	4	0.76689	0.91167	0.78078	0.77891	1
negative regulation of T cell proliferation	29	18	11	0.63936	0.85891	0.78371	0.84861	1
positive regulation of alpha-beta T cell proliferation	12	9	3	0.50598	0.84382	0.78556	0.82525	1
regulation of immune response	20	8	12	0.77236	0.71482	0.79029	0.97318	1
mast cell activation	10	8	2	0.32416	0.71919	0.80401	1	1
immune response	142	68	74	0.50544	0.68951	0.81583	1	1
osteoclast differentiation	22	11	11	0.57435	0.73239	0.82379	1	1
B cell receptor signaling pathway	27	15	12	0.69599	0.85587	0.83008	0.93513	1
negative regulation of B cell proliferation	15	12	3	0.33633	0.76634	0.84043	1	1
innate immune response	173	102	71	0.057682	0.53844	0.84624	1	1
monocyte differentiation	12	10	2	0.51283	0.91167	0.85116	0.76222	1
positive regulation of B cell proliferation	37	19	18	0.90817	0.94506	0.85566	0.86086	1
granulocyte differentiation	11	5	6	0.69599	0.76634	0.86046	1	1
regulation of osteoclast differentiation	11	6	5	0.75453	0.89283	0.87055	0.94001	1
antigen processing and presentation of exogenous peptide antigen via MHC class II	13	12	1	0.36132	0.86724	0.88644	1	1
T cell costimulation	14	9	5	0.64278	0.91575	0.90127	0.93856	1
lymph node development	24	12	12	0.5907	0.79846	0.90133	1	1
erythrocyte homeostasis	14	8	6	0.86219	0.98531	0.90161	0.8826	1
cellular response to interferon-gamma	15	8	7	0.87419	0.97946	0.90161	0.91162	1
positive regulation of B cell differentiation	11	6	5	0.47957	0.76634	0.95404	1	1
isotype switching	14	5	9	0.89352	0.94119	0.95404	1	1
defense response to virus	61	35	26	0.36871	0.81768	0.95639	1	1
hemopoiesis	73	43	30	0.86723	0.99644	0.9644	0.84861	1
regulation of innate immune response	10	7	3	0.44842	0.8634	0.9644	1	1
negative regulation of myeloid cell differentiation	16	14	2	0.53331	0.98531	0.96466	0.76222	1
positive regulation of mast cell degranulation	11	6	5	0.69755	0.93575	0.97261	1	1
positive regulation of defense response to virus by host	10	6	4	0.7094	0.96987	0.97581	0.98109	1
antigen processing and presentation of peptide antigen via MHC class I	12	8	4	0.76936	0.99644	0.97848	0.91162	1
positive regulation of activated T cell proliferation	18	8	10	0.81575	0.96644	0.9862	1	1
response to interferon-gamma	41	9	32	0.93137	0.96987	1	1	1
T cell proliferation	21	12	9	0.6751	0.96987	1	1	1
V(D)J recombination	32	7	25	0.89629	0.94968	1	1	1
B cell proliferation	14	6	8	0.85552	0.99644	1	1	1
toll-like receptor signaling pathway	11	7	4	0.65414	0.9872	1	1	1
positive regulation of T cell mediated cytotoxicity	17	9	8	0.70153	0.96987	1	1	1
antigen processing and presentation	24	21	3	0.43516	0.99644	1	1	1
positive regulation of natural killer cell mediated cytotoxicity	15	7	8	0.6035	0.89071	1	1	1
positive regulation of interferon-gamma-mediated signaling pathway	22	11	11	0.61744	0.92581	1	1	1
positive regulation of type I interferon-mediated signaling pathway	22	10	12	0.69563	0.93104	1	1	1
negative regulation of type I interferon-mediated signaling pathway	19	9	10	0.66051	0.93298	1	1	1
