# Supplementary material for: Six Tissue Transcriptomics Reveals Specific Immune Suppression in Spleen by Dietary Polyunsaturated Fatty Acids
Source: PLoS One. 2016 May 11;11(5):e0155099. doi: 10.1371/journal.pone.0155099 (PMC4864434; doi:10.1371/journal.pone.0155099)
Supplement: S6 Table — (XLSX) [file pone.0155099.s008.xlsx]

## Sheet: HFD-P vs LFD
Name	Genes (tot)	Genes (up)	Genes (down)	p adj (dist.dir.up)	p adj (mix.dir.up)	p adj (non-dir.)	p adj (mix.dir.dn)	p adj (dist.dir.dn)
erythrocyte differentiation	43	23	20	0.85282	1	0.9991	0.9995	0.99741
immune response	142	77	65	0.70212	1	0.9991	0.9995	0.99741
defense response to virus	61	31	30	0.27152	1	0.9991	0.9995	0.99741
innate immune response	173	96	77	0.55247	1	0.9991	0.9995	0.99741
positive regulation of osteoclast differentiation	19	12	7	0.55247	1	0.9991	0.9995	0.99741
spleen development	29	18	11	0.50859	1	0.9991	0.9995	0.99741
positive thymic T cell selection	10	7	3	0.52005	1	0.9991	0.9995	0.99741
negative thymic T cell selection	12	8	4	0.55247	1	0.9991	0.9995	0.99741
positive regulation of T cell differentiation	13	9	4	0.47176	1	0.9991	0.9995	0.99741
positive regulation of alpha-beta T cell proliferation	12	9	3	0.36115	1	0.9991	0.9995	0.99741
T cell receptor signaling pathway	31	19	12	0.51701	1	0.9991	0.9995	0.99741
positive regulation of macrophage activation	11	9	2	0.2986	1	0.9991	0.9995	0.99741
positive regulation of T cell proliferation	45	25	20	0.73966	1	0.9991	0.9995	0.99741
macrophage differentiation	11	9	2	0.2986	1	0.9991	0.9995	0.99741
T cell differentiation in thymus	41	21	20	0.96824	1	0.9991	0.9995	0.99741
T cell costimulation	14	13	1	0.27152	1	0.9991	0.9995	0.99741
T cell activation	32	20	12	0.45856	1	0.9991	0.9995	0.99741
negative regulation of B cell proliferation	15	9	6	0.74535	1	0.9991	0.9995	0.99741
negative regulation of T cell proliferation	29	10	19	0.9982	1	0.9991	0.9995	0.54676
B cell receptor signaling pathway	27	21	6	0.27152	1	0.9991	0.9995	0.99741
positive regulation of activated T cell proliferation	18	8	10	0.9982	1	0.9991	0.9995	0.99741
neutrophil chemotaxis	29	16	13	0.82025	1	0.9991	0.9995	0.99741
T cell proliferation involved in immune response	11	3	8	0.9982	1	0.9991	0.9995	0.73139
response to interferon-gamma	41	16	25	0.9982	1	0.9991	0.9995	0.67749
immunoglobulin mediated immune response	11	7	4	0.69873	1	0.9991	0.9995	0.99741
positive regulation of B cell differentiation	11	8	3	0.43427	1	0.9991	0.9995	0.99741
positive regulation of erythrocyte differentiation	19	16	3	0.27152	1	0.9991	0.9995	0.99741
negative regulation of osteoclast differentiation	18	11	7	0.67429	1	0.9991	0.9995	0.99741
negative regulation of myeloid cell differentiation	16	12	4	0.30977	1	0.9991	0.9995	0.99741
osteoclast differentiation	22	16	6	0.2986	1	0.9991	0.9995	0.99741
lymph node development	24	16	8	0.39375	1	0.9991	0.9995	0.99741
antigen processing and presentation of exogenous peptide antigen via MHC class II	13	6	7	0.9982	1	0.9991	0.9995	0.99741
T cell proliferation	21	14	7	0.42796	1	0.9991	0.9995	0.99741
positive regulation of leukocyte migration	16	6	10	0.9982	1	0.9991	0.9995	0.96181
positive regulation of neutrophil chemotaxis	18	8	10	0.9982	1	0.9991	0.9995	0.99741
leukocyte migration	18	11	7	0.67429	1	0.9991	0.9995	0.99741
mast cell activation	10	8	2	0.33476	1	0.9991	0.9995	0.99741
complement activation, classical pathway	24	7	17	0.9982	1	0.9991	0.9995	0.40414
hemopoiesis	73	45	28	0.36115	1	0.9991	0.9995	0.99741
isotype switching	14	10	4	0.39375	1	0.9991	0.9995	0.99741
T cell differentiation	57	45	12	0.292	1	0.9991	0.9995	0.99741
regulation of innate immune response	10	6	4	0.82025	1	0.9991	0.9995	0.99741
V(D)J recombination	32	15	17	0.9982	1	0.9991	0.9995	0.99741
positive regulation of myeloid cell differentiation	30	11	19	0.9982	1	0.9991	0.9995	0.65079
B cell proliferation	14	11	3	0.2986	1	0.9991	0.9995	0.99741
B cell activation	27	19	8	0.2986	1	0.9991	0.9995	0.99741
positive regulation of T cell activation	17	10	7	0.77712	1	0.9991	0.9995	0.99741
B cell differentiation	39	27	12	0.29844	1	0.9991	0.9995	0.99741
myeloid cell differentiation	22	16	6	0.2986	1	0.9991	0.9995	0.99741
positive regulation of innate immune response	13	9	4	0.47176	1	0.9991	0.9995	0.99741
thymus development	35	22	13	0.43427	1	0.9991	0.9995	0.99741
B cell homeostasis	18	16	2	0.27152	1	0.9991	0.9995	0.99741
positive regulation of B cell proliferation	37	27	10	0.27245	1	0.9991	0.9995	0.99741
T cell homeostasis	20	13	7	0.48513	1	0.9991	0.9995	0.99741
toll-like receptor signaling pathway	11	9	2	0.2986	1	0.9991	0.9995	0.99741
positive regulation of T cell mediated cytotoxicity	17	9	8	0.94272	1	0.9991	0.9995	0.99741
antigen processing and presentation of peptide antigen via MHC class I	12	5	7	0.9982	1	0.9991	0.9995	0.99741
antigen processing and presentation	24	13	11	0.86641	1	0.9991	0.9995	0.99741
embryonic hemopoiesis	19	11	8	0.79177	1	0.9991	0.9995	0.99741
regulation of immune response	20	14	6	0.36115	1	0.9991	0.9995	0.99741
positive regulation of mast cell degranulation	11	7	4	0.69873	1	0.9991	0.9995	0.99741
positive regulation of immune response	10	8	2	0.33476	1	0.9991	0.9995	0.99741
monocyte differentiation	12	9	3	0.36115	1	0.9991	0.9995	0.99741
activation-induced cell death of T cells	15	7	8	0.9982	1	0.9991	0.9995	0.99741
granulocyte differentiation	11	10	1	0.27152	1	0.9991	0.9995	0.99741
erythrocyte development	25	14	11	0.82025	1	0.9991	0.9995	0.99741
humoral immune response	19	12	7	0.55247	1	0.9991	0.9995	0.99741
regulation of osteoclast differentiation	11	9	2	0.2986	1	0.9991	0.9995	0.99741
negative regulation of T cell receptor signaling pathway	12	7	5	0.82025	1	0.9991	0.9995	0.99741
natural killer cell differentiation	13	11	2	0.27152	1	0.9991	0.9995	0.99741
positive regulation of defense response to virus by host	10	3	7	0.9982	1	0.9991	0.9995	0.89258
erythrocyte homeostasis	14	12	2	0.27152	1	0.9991	0.9995	0.99741
negative regulation of T cell activation	14	7	7	0.9982	1	0.9991	0.9995	0.99741
erythrocyte maturation	11	8	3	0.43427	1	0.9991	0.9995	0.99741
cellular response to interferon-gamma	15	3	12	0.9982	1	0.9991	0.9995	0.37825
leukocyte chemotaxis	11	8	3	0.43427	1	0.9991	0.9995	0.99741
definitive hemopoiesis	13	8	5	0.7137	1	0.9991	0.9995	0.99741
positive regulation of natural killer cell mediated cytotoxicity	15	7	8	0.9982	1	0.9991	0.9995	0.99741
myeloid dendritic cell differentiation	11	6	5	0.93916	1	0.9991	0.9995	0.99741
positive regulation of interferon-gamma-mediated signaling pathway	22	4	18	0.9982	1	0.9991	0.9995	0.34307
inflammatory response to antigenic stimulus	11	5	6	0.9982	1	0.9991	0.9995	0.99741
positive regulation of type I interferon-mediated signaling pathway	22	4	18	0.9982	1	0.9991	0.9995	0.34307
complement activation	11	2	9	0.9982	1	0.9991	0.9995	0.40845
negative regulation of type I interferon-mediated signaling pathway	19	3	16	0.9982	1	0.9991	0.9995	0.34307

## Sheet: HFD-P vs HFD-S
Name	Genes (tot)	Genes (up)	Genes (down)	p adj (dist.dir.up)	p adj (mix.dir.up)	p adj (non-dir.)	p adj (mix.dir.dn)	p adj (dist.dir.dn)
erythrocyte differentiation	43	16	27	0.9994	0.9996	0.9977	0.9999	0.99503
immune response	142	84	58	0.4978	0.9996	0.9977	0.9999	0.99503
defense response to virus	61	36	25	0.51673	0.9996	0.9977	0.9999	0.99503
innate immune response	173	112	61	0.60619	0.9996	0.9977	0.9999	0.99503
positive regulation of osteoclast differentiation	19	8	11	0.9994	0.9996	0.9977	0.9999	0.99503
spleen development	29	13	16	0.9994	0.9996	0.9977	0.9999	0.99503
positive thymic T cell selection	10	6	4	0.7855	0.9996	0.9977	0.9999	0.99503
negative thymic T cell selection	12	9	3	0.49023	0.9996	0.9977	0.9999	0.99503
positive regulation of T cell differentiation	13	9	4	0.56264	0.9996	0.9977	0.9999	0.99503
positive regulation of alpha-beta T cell proliferation	12	10	2	0.46803	0.9996	0.9977	0.9999	0.99503
T cell receptor signaling pathway	31	24	7	0.46803	0.9996	0.9977	0.9999	0.99503
positive regulation of macrophage activation	11	5	6	0.9994	0.9996	0.9977	0.9999	0.99503
positive regulation of T cell proliferation	45	25	20	0.6621	0.9996	0.9977	0.9999	0.99503
macrophage differentiation	11	8	3	0.52356	0.9996	0.9977	0.9999	0.99503
T cell differentiation in thymus	41	19	22	0.9994	0.9996	0.9977	0.9999	0.99503
T cell costimulation	14	12	2	0.46803	0.9996	0.9977	0.9999	0.99503
T cell activation	32	18	14	0.46803	0.9996	0.9977	0.9999	0.99503
negative regulation of B cell proliferation	15	7	8	0.9994	0.9996	0.9977	0.9999	0.99503
negative regulation of T cell proliferation	29	10	19	0.9994	0.9996	0.9977	0.9999	0.99503
B cell receptor signaling pathway	27	19	8	0.46803	0.9996	0.9977	0.9999	0.99503
positive regulation of activated T cell proliferation	18	7	11	0.9994	0.9996	0.9977	0.9999	0.99503
neutrophil chemotaxis	29	19	10	0.49023	0.9996	0.9977	0.9999	0.99503
T cell proliferation involved in immune response	11	5	6	0.9994	0.9996	0.9977	0.9999	0.99503
response to interferon-gamma	41	32	9	0.46803	0.9996	0.9977	0.9999	0.99503
immunoglobulin mediated immune response	11	9	2	0.46803	0.9996	0.9977	0.9999	0.99503
positive regulation of B cell differentiation	11	7	4	0.73338	0.9996	0.9977	0.9999	0.99503
positive regulation of erythrocyte differentiation	19	11	8	0.75102	0.9996	0.9977	0.9999	0.99503
negative regulation of osteoclast differentiation	18	11	7	0.67965	0.9996	0.9977	0.9999	0.99503
negative regulation of myeloid cell differentiation	16	6	10	0.9994	0.9996	0.9977	0.9999	0.99503
osteoclast differentiation	22	14	8	0.56264	0.9996	0.9977	0.9999	0.99503
lymph node development	24	17	7	0.46803	0.9996	0.9977	0.9999	0.99503
antigen processing and presentation of exogenous peptide antigen via MHC class II	13	10	3	0.46803	0.9996	0.9977	0.9999	0.99503
T cell proliferation	21	11	10	0.89219	0.9996	0.9977	0.9999	0.99503
positive regulation of leukocyte migration	16	8	8	0.99026	0.9996	0.9977	0.9999	0.99503
positive regulation of neutrophil chemotaxis	18	9	9	0.9873	0.9996	0.9977	0.9999	0.99503
leukocyte migration	18	11	7	0.67965	0.9996	0.9977	0.9999	0.99503
mast cell activation	10	9	1	0.46803	0.9996	0.9977	0.9999	0.99503
complement activation, classical pathway	24	11	13	0.9994	0.9996	0.9977	0.9999	0.99503
hemopoiesis	73	28	45	0.9994	0.9996	0.9977	0.9999	0.93782
isotype switching	14	5	9	0.9994	0.9996	0.9977	0.9999	0.99503
T cell differentiation	57	39	18	0.46803	0.9996	0.9977	0.9999	0.99503
regulation of innate immune response	10	9	1	0.46803	0.9996	0.9977	0.9999	0.99503
V(D)J recombination	32	28	4	0.46803	0.9996	0.9977	0.9999	0.99503
positive regulation of myeloid cell differentiation	30	26	4	0.46803	0.9996	0.9977	0.9999	0.99503
B cell proliferation	14	10	4	0.4978	0.9996	0.9977	0.9999	0.99503
B cell activation	27	15	12	0.76394	0.9996	0.9977	0.9999	0.99503
positive regulation of T cell activation	17	12	5	0.46803	0.9996	0.9977	0.9999	0.99503
B cell differentiation	39	26	13	0.46803	0.9996	0.9977	0.9999	0.99503
myeloid cell differentiation	22	12	10	0.7855	0.9996	0.9977	0.9999	0.99503
positive regulation of innate immune response	13	10	3	0.46803	0.9996	0.9977	0.9999	0.99503
thymus development	35	19	16	0.76539	0.9996	0.9977	0.9999	0.99503
B cell homeostasis	18	12	6	0.52356	0.9996	0.9977	0.9999	0.99503
positive regulation of B cell proliferation	37	23	14	0.4978	0.9996	0.9977	0.9999	0.99503
T cell homeostasis	20	11	9	0.7855	0.9996	0.9977	0.9999	0.99503
toll-like receptor signaling pathway	11	7	4	0.73338	0.9996	0.9977	0.9999	0.99503
positive regulation of T cell mediated cytotoxicity	17	11	6	0.6023	0.9996	0.9977	0.9999	0.99503
antigen processing and presentation of peptide antigen via MHC class I	12	8	4	0.61705	0.9996	0.9977	0.9999	0.99503
antigen processing and presentation	24	17	7	0.46803	0.9996	0.9977	0.9999	0.99503
embryonic hemopoiesis	19	8	11	0.9994	0.9996	0.9977	0.9999	0.99503
regulation of immune response	20	13	7	0.55087	0.9996	0.9977	0.9999	0.99503
positive regulation of mast cell degranulation	11	9	2	0.46803	0.9996	0.9977	0.9999	0.99503
positive regulation of immune response	10	9	1	0.46803	0.9996	0.9977	0.9999	0.99503
monocyte differentiation	12	8	4	0.61705	0.9996	0.9977	0.9999	0.99503
activation-induced cell death of T cells	15	6	9	0.9994	0.9996	0.9977	0.9999	0.99503
granulocyte differentiation	11	7	4	0.73338	0.9996	0.9977	0.9999	0.99503
erythrocyte development	25	12	13	0.99026	0.9996	0.9977	0.9999	0.99503
humoral immune response	19	8	11	0.9994	0.9996	0.9977	0.9999	0.99503
regulation of osteoclast differentiation	11	5	6	0.9994	0.9996	0.9977	0.9999	0.99503
negative regulation of T cell receptor signaling pathway	12	4	8	0.9994	0.9996	0.9977	0.9999	0.99503
natural killer cell differentiation	13	10	3	0.46803	0.9996	0.9977	0.9999	0.99503
positive regulation of defense response to virus by host	10	4	6	0.9994	0.9996	0.9977	0.9999	0.99503
erythrocyte homeostasis	14	6	8	0.9994	0.9996	0.9977	0.9999	0.99503
negative regulation of T cell activation	14	7	7	0.99026	0.9996	0.9977	0.9999	0.99503
erythrocyte maturation	11	6	5	0.89219	0.9996	0.9977	0.9999	0.99503
cellular response to interferon-gamma	15	8	7	0.89219	0.9996	0.9977	0.9999	0.99503
leukocyte chemotaxis	11	7	4	0.73338	0.9996	0.9977	0.9999	0.99503
definitive hemopoiesis	13	4	9	0.9994	0.9996	0.9977	0.9999	0.99503
positive regulation of natural killer cell mediated cytotoxicity	15	10	5	0.56264	0.9996	0.9977	0.9999	0.99503
myeloid dendritic cell differentiation	11	6	5	0.89219	0.9996	0.9977	0.9999	0.99503
positive regulation of interferon-gamma-mediated signaling pathway	22	11	11	0.95605	0.9996	0.9977	0.9999	0.99503
inflammatory response to antigenic stimulus	11	3	8	0.9994	0.9996	0.9977	0.9999	0.99503
positive regulation of type I interferon-mediated signaling pathway	22	11	11	0.95605	0.9996	0.9977	0.9999	0.99503
complement activation	11	3	8	0.9994	0.9996	0.9977	0.9999	0.99503
negative regulation of type I interferon-mediated signaling pathway	19	10	9	0.89219	0.9996	0.9977	0.9999	0.99503

## Sheet: HFD-S vs LFD
Name	Genes (tot)	Genes (up)	Genes (down)	p adj (dist.dir.up)	p adj (mix.dir.up)	p adj (non-dir.)	p adj (mix.dir.dn)	p adj (dist.dir.dn)
erythrocyte differentiation	43	25	18	0.85956	1	1	1	1
immune response	142	67	75	1	1	1	1	0.58012
defense response to virus	61	26	35	1	1	1	1	0.52149
innate immune response	173	67	106	1	1	1	1	0.0077667
positive regulation of osteoclast differentiation	19	10	9	1	1	1	1	1
spleen development	29	15	14	1	1	1	1	1
positive thymic T cell selection	10	6	4	0.96879	1	1	1	1
negative thymic T cell selection	12	7	5	0.97204	1	1	1	1
positive regulation of T cell differentiation	13	5	8	1	1	1	1	0.91546
positive regulation of alpha-beta T cell proliferation	12	7	5	0.97204	1	1	1	1
T cell receptor signaling pathway	31	13	18	1	1	1	1	0.77324
positive regulation of macrophage activation	11	7	4	0.85956	1	1	1	1
positive regulation of T cell proliferation	45	26	19	0.86726	1	1	1	1
macrophage differentiation	11	4	7	1	1	1	1	0.91546
T cell differentiation in thymus	41	19	22	1	1	1	1	0.91546
T cell costimulation	14	7	7	1	1	1	1	1
T cell activation	32	23	9	0.2621	1	1	1	1
negative regulation of B cell proliferation	15	9	6	0.90254	1	1	1	1
negative regulation of T cell proliferation	29	15	14	1	1	1	1	1
B cell receptor signaling pathway	27	21	6	0.20707	1	1	1	1
positive regulation of activated T cell proliferation	18	5	13	1	1	1	1	0.40134
neutrophil chemotaxis	29	11	18	1	1	1	1	0.5603
T cell proliferation involved in immune response	11	3	8	1	1	1	1	0.59006
response to interferon-gamma	41	7	34	1	1	1	1	0
immunoglobulin mediated immune response	11	2	9	1	1	1	1	0.37741
positive regulation of B cell differentiation	11	7	4	0.85956	1	1	1	1
positive regulation of erythrocyte differentiation	19	13	6	0.56046	1	1	1	1
negative regulation of osteoclast differentiation	18	7	11	1	1	1	1	0.85553
negative regulation of myeloid cell differentiation	16	13	3	0.21836	1	1	1	1
osteoclast differentiation	22	11	11	1	1	1	1	1
lymph node development	24	13	11	1	1	1	1	1
antigen processing and presentation of exogenous peptide antigen via MHC class II	13	3	10	1	1	1	1	0.43143
T cell proliferation	21	13	8	0.78878	1	1	1	1
positive regulation of leukocyte migration	16	10	6	0.83425	1	1	1	1
positive regulation of neutrophil chemotaxis	18	9	9	1	1	1	1	1
leukocyte migration	18	8	10	1	1	1	1	0.99336
mast cell activation	10	3	7	1	1	1	1	0.77324
complement activation, classical pathway	24	8	16	1	1	1	1	0.438
hemopoiesis	73	51	22	0.20707	1	1	1	1
isotype switching	14	11	3	0.32952	1	1	1	1
T cell differentiation	57	37	20	0.34377	1	1	1	1
regulation of innate immune response	10	5	5	1	1	1	1	1
V(D)J recombination	32	9	23	1	1	1	1	0.077667
positive regulation of myeloid cell differentiation	30	6	24	1	1	1	1	0.018122
B cell proliferation	14	10	4	0.54854	1	1	1	1
B cell activation	27	19	8	0.37005	1	1	1	1
positive regulation of T cell activation	17	7	10	1	1	1	1	0.91546
B cell differentiation	39	23	16	0.82619	1	1	1	1
myeloid cell differentiation	22	14	8	0.69497	1	1	1	1
positive regulation of innate immune response	13	9	4	0.66228	1	1	1	1
thymus development	35	19	16	1	1	1	1	1
B cell homeostasis	18	14	4	0.2621	1	1	1	1
positive regulation of B cell proliferation	37	15	22	1	1	1	1	0.58643
T cell homeostasis	20	12	8	0.86903	1	1	1	1
toll-like receptor signaling pathway	11	4	7	1	1	1	1	0.91546
positive regulation of T cell mediated cytotoxicity	17	8	9	1	1	1	1	1
antigen processing and presentation of peptide antigen via MHC class I	12	3	9	1	1	1	1	0.48339
antigen processing and presentation	24	8	16	1	1	1	1	0.438
embryonic hemopoiesis	19	13	6	0.56046	1	1	1	1
regulation of immune response	20	10	10	1	1	1	1	1
positive regulation of mast cell degranulation	11	4	7	1	1	1	1	0.91546
positive regulation of immune response	10	1	9	1	1	1	1	0.17741
monocyte differentiation	12	6	6	1	1	1	1	1
activation-induced cell death of T cells	15	9	6	0.90254	1	1	1	1
granulocyte differentiation	11	7	4	0.85956	1	1	1	1
erythrocyte development	25	14	11	0.98648	1	1	1	1
humoral immune response	19	12	7	0.76615	1	1	1	1
regulation of osteoclast differentiation	11	7	4	0.85956	1	1	1	1
negative regulation of T cell receptor signaling pathway	12	9	3	0.48033	1	1	1	1
natural killer cell differentiation	13	4	9	1	1	1	1	0.66195
positive regulation of defense response to virus by host	10	3	7	1	1	1	1	0.77324
erythrocyte homeostasis	14	11	3	0.32952	1	1	1	1
negative regulation of T cell activation	14	6	8	1	1	1	1	0.99336
erythrocyte maturation	11	6	5	1	1	1	1	1
cellular response to interferon-gamma	15	2	13	1	1	1	1	0.049836
leukocyte chemotaxis	11	4	7	1	1	1	1	0.91546
definitive hemopoiesis	13	10	3	0.40025	1	1	1	1
positive regulation of natural killer cell mediated cytotoxicity	15	4	11	1	1	1	1	0.438
myeloid dendritic cell differentiation	11	6	5	1	1	1	1	1
positive regulation of interferon-gamma-mediated signaling pathway	22	2	20	1	1	1	1	0
inflammatory response to antigenic stimulus	11	6	5	1	1	1	1	1
positive regulation of type I interferon-mediated signaling pathway	22	4	18	1	1	1	1	0.030581
complement activation	11	4	7	1	1	1	1	0.91546
negative regulation of type I interferon-mediated signaling pathway	19	1	18	1	1	1	1	0
